# Supplementary material for: Investigation of the relationship between chronic hepatitis B and tuberculosis using bioinformatics and systems biology approaches
Source: Front Med (Lausanne). 2025 Jun 12;12:1519216. doi: 10.3389/fmed.2025.1519216 (PMC12198134; doi:10.3389/fmed.2025.1519216)
Supplement: Supplementary file 2 [file Table_2.xlsx]

## Sheet: Sheet2
	Supplementary Table 2. Detailed information of HBV patients (GSE83148).
Sample_title	Sample_disease_group	Sample_source_name	Sample_organism	Sample_tissue_type	Sample_ALT_content	Sample_AST_content	Sample_HBV-DNA_content
Human_HBV_sample_Hep-0002	HBV	positive HBsAg or serum HBV-DNA	Homo sapiens	liver	alt: >40	ast: >35	hbv-dna: <=10E6
Human_HBV_sample_Hep-0003	HBV	positive HBsAg or serum HBV-DNA	Homo sapiens	liver	alt: NON	ast: NON	hbv-dna: <=10E6
Human_HBV_sample_Hep-0004	HBV	positive HBsAg or serum HBV-DNA	Homo sapiens	liver	alt: <=40	ast: <=35	hbv-dna: NON
Human_HBV_sample_Hep-0006	HBV	positive HBsAg or serum HBV-DNA	Homo sapiens	liver	alt: >40	ast: <=35	hbv-dna: <=10E6
Human_HBV_sample_Hep-0007	HBV	positive HBsAg or serum HBV-DNA	Homo sapiens	liver	alt: NON	ast: NON	hbv-dna: <=10E6
Human_HBV_sample_Hep-0024	HBV	positive HBsAg or serum HBV-DNA	Homo sapiens	liver	alt: <=40	ast: <=35	hbv-dna: >10E6
Human_HBV_sample_Hep-0025	HBV	positive HBsAg or serum HBV-DNA	Homo sapiens	liver	alt: >40	ast: >35	hbv-dna: >10E6
Human_HBV_sample_Hep-0026	HBV	positive HBsAg or serum HBV-DNA	Homo sapiens	liver	alt: <=40	ast: <=35	hbv-dna: >10E6
Human_HBV_sample_Hep-0030	HBV	positive HBsAg or serum HBV-DNA	Homo sapiens	liver	alt: >40	ast: <=35	hbv-dna: >10E6
Human_HBV_sample_Hep-0031	HBV	positive HBsAg or serum HBV-DNA	Homo sapiens	liver	alt: <=40	ast: >35	hbv-dna: >10E6
Human_HBV_sample_Hep-0032	HBV	positive HBsAg or serum HBV-DNA	Homo sapiens	liver	alt: <=40	ast: <=35	hbv-dna: <=10E6
Human_HBV_sample_Hep-0036	HBV	positive HBsAg or serum HBV-DNA	Homo sapiens	liver	alt: >40	ast: >35	hbv-dna: <=10E6
Human_HBV_sample_Hep-0039	HBV	positive HBsAg or serum HBV-DNA	Homo sapiens	liver	alt: >40	ast: >35	hbv-dna: >10E6
Human_HBV_sample_Hep-0040	HBV	positive HBsAg or serum HBV-DNA	Homo sapiens	liver	alt: >40	ast: >35	hbv-dna: >10E6
Human_HBV_sample_Hep-0059	HBV	positive HBsAg or serum HBV-DNA	Homo sapiens	liver	alt: <=40	ast: >35	hbv-dna: >10E6
Human_HBV_sample_Hep-0061	HBV	positive HBsAg or serum HBV-DNA	Homo sapiens	liver	alt: >40	ast: >35	hbv-dna: >10E6
Human_HBV_sample_Hep-0067	HBV	positive HBsAg or serum HBV-DNA	Homo sapiens	liver	alt: <=40	ast: <=35	hbv-dna: NON
Human_HBV_sample_Hep-0068	HBV	positive HBsAg or serum HBV-DNA	Homo sapiens	liver	alt: >40	ast: <=35	hbv-dna: >10E6
Human_HBV_sample_Hep-0069	HBV	positive HBsAg or serum HBV-DNA	Homo sapiens	liver	alt: >40	ast: >35	hbv-dna: <=10E6
Human_HBV_sample_Hep-0071	HBV	positive HBsAg or serum HBV-DNA	Homo sapiens	liver	alt: >40	ast: >35	hbv-dna: NON
Human_HBV_sample_Hep-0072	HBV	positive HBsAg or serum HBV-DNA	Homo sapiens	liver	alt: >40	ast: >35	hbv-dna: >10E6
Human_HBV_sample_Hep-0073	HBV	positive HBsAg or serum HBV-DNA	Homo sapiens	liver	alt: >40	ast: >35	hbv-dna: <=10E6
Human_HBV_sample_Hep-0074	HBV	positive HBsAg or serum HBV-DNA	Homo sapiens	liver	alt: <=40	ast: <=35	hbv-dna: >10E6
Human_HBV_sample_Hep-0075	HBV	positive HBsAg or serum HBV-DNA	Homo sapiens	liver	alt: <=40	ast: <=35	hbv-dna: <=10E6
Human_HBV_sample_Hep-0076	HBV	positive HBsAg or serum HBV-DNA	Homo sapiens	liver	alt: >40	ast: >35	hbv-dna: <=10E6
Human_HBV_sample_Hep-0086	HBV	positive HBsAg or serum HBV-DNA	Homo sapiens	liver	alt: >40	ast: >35	hbv-dna: >10E6
Human_HBV_sample_Hep-0101	HBV	positive HBsAg or serum HBV-DNA	Homo sapiens	liver	alt: >40	ast: >35	hbv-dna: <=10E6
Human_HBV_sample_Hep-0102	HBV	positive HBsAg or serum HBV-DNA	Homo sapiens	liver	alt: >40	ast: >35	hbv-dna: <=10E6
Human_HBV_sample_Hep-0104	HBV	positive HBsAg or serum HBV-DNA	Homo sapiens	liver	alt: >40	ast: >35	hbv-dna: NON
Human_HBV_sample_Hep-0110	HBV	positive HBsAg or serum HBV-DNA	Homo sapiens	liver	alt: >40	ast: >35	hbv-dna: <=10E6
Human_HBV_sample_Hep-0111	HBV	positive HBsAg or serum HBV-DNA	Homo sapiens	liver	alt: >40	ast: >35	hbv-dna: >10E6
Human_HBV_sample_Hep-0112	HBV	positive HBsAg or serum HBV-DNA	Homo sapiens	liver	alt: >40	ast: >35	hbv-dna: >10E6
Human_HBV_sample_Hep-0113	HBV	positive HBsAg or serum HBV-DNA	Homo sapiens	liver	alt: >40	ast: >35	hbv-dna: NON
Human_HBV_sample_Hep-0114	HBV	positive HBsAg or serum HBV-DNA	Homo sapiens	liver	alt: <=40	ast: <=35	hbv-dna: <=10E6
Human_HBV_sample_Hep-0117	HBV	positive HBsAg or serum HBV-DNA	Homo sapiens	liver	alt: NON	ast: NON	hbv-dna: NON
Human_HBV_sample_Hep-0118	HBV	positive HBsAg or serum HBV-DNA	Homo sapiens	liver	alt: NON	ast: NON	hbv-dna: NON
Human_HBV_sample_Hep-0126	HBV	positive HBsAg or serum HBV-DNA	Homo sapiens	liver	alt: >40	ast: >35	hbv-dna: >10E6
Human_HBV_sample_Hep-0127	HBV	positive HBsAg or serum HBV-DNA	Homo sapiens	liver	alt: <=40	ast: <=35	hbv-dna: NON
Human_HBV_sample_Hep-0129	HBV	positive HBsAg or serum HBV-DNA	Homo sapiens	liver	alt: NON	ast: NON	hbv-dna: NON
Human_HBV_sample_Hep-0191	HBV	positive HBsAg or serum HBV-DNA	Homo sapiens	liver	alt: <=40	ast: <=35	hbv-dna: >10E6
Human_HBV_sample_Hep-0197	HBV	positive HBsAg or serum HBV-DNA	Homo sapiens	liver	alt: <=40	ast: <=35	hbv-dna: <=10E6
Human_HBV_sample_Hep-0201	HBV	positive HBsAg or serum HBV-DNA	Homo sapiens	liver	alt: >40	ast: >35	hbv-dna: >10E6
Human_HBV_sample_Hep-0204	HBV	positive HBsAg or serum HBV-DNA	Homo sapiens	liver	alt: >40	ast: >35	hbv-dna: >10E6
Human_HBV_sample_Hep-0206	HBV	positive HBsAg or serum HBV-DNA	Homo sapiens	liver	alt: >40	ast: >35	hbv-dna: >10E6
Human_HBV_sample_Hep-0208	HBV	positive HBsAg or serum HBV-DNA	Homo sapiens	liver	alt: <=40	ast: <=35	hbv-dna: NON
Human_HBV_sample_Hep-0210	HBV	positive HBsAg or serum HBV-DNA	Homo sapiens	liver	alt: >40	ast: >35	hbv-dna: <=10E6
Human_HBV_sample_Hep-0211	HBV	positive HBsAg or serum HBV-DNA	Homo sapiens	liver	alt: <=40	ast: <=35	hbv-dna: >10E6
Human_HBV_sample_Hep-0213	HBV	positive HBsAg or serum HBV-DNA	Homo sapiens	liver	alt: >40	ast: >35	hbv-dna: >10E6
Human_HBV_sample_Hep-0214	HBV	positive HBsAg or serum HBV-DNA	Homo sapiens	liver	alt: >40	ast: >35	hbv-dna: >10E6
Human_HBV_sample_Hep-0216	HBV	positive HBsAg or serum HBV-DNA	Homo sapiens	liver	alt: >40	ast: >35	hbv-dna: >10E6
Human_HBV_sample_Hep-0217	HBV	positive HBsAg or serum HBV-DNA	Homo sapiens	liver	alt: >40	ast: >35	hbv-dna: <=10E6
Human_HBV_sample_Hep-0219	HBV	positive HBsAg or serum HBV-DNA	Homo sapiens	liver	alt: <=40	ast: <=35	hbv-dna: <=10E6
Human_HBV_sample_Hep-0220	HBV	positive HBsAg or serum HBV-DNA	Homo sapiens	liver	alt: >40	ast: >35	hbv-dna: >10E6
Human_HBV_sample_Hep-0234	HBV	positive HBsAg or serum HBV-DNA	Homo sapiens	liver	alt: >40	ast: >35	hbv-dna: <=10E6
Human_HBV_sample_Hep-0235	HBV	positive HBsAg or serum HBV-DNA	Homo sapiens	liver	alt: >40	ast: >35	hbv-dna: <=10E6
Human_HBV_sample_Hep-0272	HBV	positive HBsAg or serum HBV-DNA	Homo sapiens	liver	alt: <=40	ast: >35	hbv-dna: >10E6
Human_HBV_sample_Hep-0273	HBV	positive HBsAg or serum HBV-DNA	Homo sapiens	liver	alt: >40	ast: >35	hbv-dna: >10E6
Human_HBV_sample_Hep-0274	HBV	positive HBsAg or serum HBV-DNA	Homo sapiens	liver	alt: >40	ast: >35	hbv-dna: >10E6
Human_HBV_sample_Hep-0278	HBV	positive HBsAg or serum HBV-DNA	Homo sapiens	liver	alt: <=40	ast: <=35	hbv-dna: NON
Human_HBV_sample_Hep-0280	HBV	positive HBsAg or serum HBV-DNA	Homo sapiens	liver	alt: <=40	ast: <=35	hbv-dna: NON
Human_HBV_sample_Hep-0281	HBV	positive HBsAg or serum HBV-DNA	Homo sapiens	liver	alt: <=40	ast: <=35	hbv-dna: <=10E6
Human_HBV_sample_Hep-0284	HBV	positive HBsAg or serum HBV-DNA	Homo sapiens	liver	alt: NON	ast: NON	hbv-dna: NON
Human_HBV_sample_Hep-0287	HBV	positive HBsAg or serum HBV-DNA	Homo sapiens	liver	alt: >40	ast: <=35	hbv-dna: >10E6
Human_HBV_sample_Hep-0288	HBV	positive HBsAg or serum HBV-DNA	Homo sapiens	liver	alt: NON	ast: NON	hbv-dna: NON
Human_HBV_sample_Hep-0290	HBV	positive HBsAg or serum HBV-DNA	Homo sapiens	liver	alt: NON	ast: NON	hbv-dna: NON
Human_HBV_sample_Hep-0293	HBV	positive HBsAg or serum HBV-DNA	Homo sapiens	liver	alt: NON	ast: NON	hbv-dna: NON
Human_HBV_sample_Hep-0295	HBV	positive HBsAg or serum HBV-DNA	Homo sapiens	liver	alt: <=40	ast: <=35	hbv-dna: <=10E6
Human_HBV_sample_Hep-0303	HBV	positive HBsAg or serum HBV-DNA	Homo sapiens	liver	alt: >40	ast: <=35	hbv-dna: >10E6
Human_HBV_sample_Hep-0304	HBV	positive HBsAg or serum HBV-DNA	Homo sapiens	liver	alt: <=40	ast: <=35	hbv-dna: >10E6
Human_HBV_sample_Hep-0305	HBV	positive HBsAg or serum HBV-DNA	Homo sapiens	liver	alt: >40	ast: >35	hbv-dna: >10E6
Human_HBV_sample_Hep-0309	HBV	positive HBsAg or serum HBV-DNA	Homo sapiens	liver	alt: >40	ast: >35	hbv-dna: >10E6
Human_HBV_sample_Hep-0311	HBV	positive HBsAg or serum HBV-DNA	Homo sapiens	liver	alt: <=40	ast: <=35	hbv-dna: <=10E6
Human_HBV_sample_Hep-0313	HBV	positive HBsAg or serum HBV-DNA	Homo sapiens	liver	alt: >40	ast: >35	hbv-dna: <=10E6
Human_HBV_sample_Hep-0314	HBV	positive HBsAg or serum HBV-DNA	Homo sapiens	liver	alt: <=40	ast: <=35	hbv-dna: >10E6
Human_HBV_sample_Hep-0315	HBV	positive HBsAg or serum HBV-DNA	Homo sapiens	liver	alt: <=40	ast: <=35	hbv-dna: NON
Human_HBV_sample_Hep-0319	HBV	positive HBsAg or serum HBV-DNA	Homo sapiens	liver	alt: >40	ast: >35	hbv-dna: >10E6
Human_HBV_sample_Hep-0321	HBV	positive HBsAg or serum HBV-DNA	Homo sapiens	liver	alt: >40	ast: >35	hbv-dna: >10E6
Human_HBV_sample_Hep-0323	HBV	positive HBsAg or serum HBV-DNA	Homo sapiens	liver	alt: >40	ast: >35	hbv-dna: <=10E6
Human_HBV_sample_Hep-0324	HBV	positive HBsAg or serum HBV-DNA	Homo sapiens	liver	alt: >40	ast: >35	hbv-dna: <=10E6
Human_HBV_sample_Hep-0325	HBV	positive HBsAg or serum HBV-DNA	Homo sapiens	liver	alt: <=40	ast: <=35	hbv-dna: NON
Human_HBV_sample_Hep-0326	HBV	positive HBsAg or serum HBV-DNA	Homo sapiens	liver	alt: >40	ast: >35	hbv-dna: >10E6
Human_HBV_sample_Hep-0327	HBV	positive HBsAg or serum HBV-DNA	Homo sapiens	liver	alt: >40	ast: >35	hbv-dna: >10E6
Human_HBV_sample_Hep-0754	HBV	positive HBsAg or serum HBV-DNA	Homo sapiens	liver	alt: >40	ast: >35	hbv-dna: <=10E6
Human_HBV_sample_Hep-0757	HBV	positive HBsAg or serum HBV-DNA	Homo sapiens	liver	alt: <=40	ast: <=35	hbv-dna: >10E6
Human_HBV_sample_Hep-0758	HBV	positive HBsAg or serum HBV-DNA	Homo sapiens	liver	alt: >40	ast: >35	hbv-dna: <=10E6
Human_HBV_sample_Hep-0759	HBV	positive HBsAg or serum HBV-DNA	Homo sapiens	liver	alt: >40	ast: <=35	hbv-dna: >10E6
Human_HBV_sample_Hep-0762	HBV	positive HBsAg or serum HBV-DNA	Homo sapiens	liver	alt: >40	ast: >35	hbv-dna: >10E6
Human_HBV_sample_Hep-0763	HBV	positive HBsAg or serum HBV-DNA	Homo sapiens	liver	alt: <=40	ast: <=35	hbv-dna: >10E6
Human_HBV_sample_Hep-0767	HBV	positive HBsAg or serum HBV-DNA	Homo sapiens	liver	alt: <=40	ast: <=35	hbv-dna: NON
Human_HBV_sample_Hep-0768	HBV	positive HBsAg or serum HBV-DNA	Homo sapiens	liver	alt: >40	ast: >35	hbv-dna: NON
Human_HBV_sample_Hep-0769	HBV	positive HBsAg or serum HBV-DNA	Homo sapiens	liver	alt: >40	ast: >35	hbv-dna: >10E6
Human_HBV_sample_Hep-0770	HBV	positive HBsAg or serum HBV-DNA	Homo sapiens	liver	alt: >40	ast: >35	hbv-dna: NON
Human_HBV_sample_Hep-0773	HBV	positive HBsAg or serum HBV-DNA	Homo sapiens	liver	alt: >40	ast: <=35	hbv-dna: <=10E6
Human_HBV_sample_Hep-0774	HBV	positive HBsAg or serum HBV-DNA	Homo sapiens	liver	alt: >40	ast: >35	hbv-dna: <=10E6
Human_HBV_sample_Hep-0775	HBV	positive HBsAg or serum HBV-DNA	Homo sapiens	liver	alt: >40	ast: >35	hbv-dna: NON
Human_HBV_sample_Hep-0776	HBV	positive HBsAg or serum HBV-DNA	Homo sapiens	liver	alt: <=40	ast: <=35	hbv-dna: NON
Human_HBV_sample_Hep-0777	HBV	positive HBsAg or serum HBV-DNA	Homo sapiens	liver	alt: >40	ast: >35	hbv-dna: NON
Human_HBV_sample_Hep-0779	HBV	positive HBsAg or serum HBV-DNA	Homo sapiens	liver	alt: >40	ast: >35	hbv-dna: <=10E6
Human_HBV_sample_HeP-0781	HBV	positive HBsAg or serum HBV-DNA	Homo sapiens	liver	alt: <=40	ast: <=35	hbv-dna: NON
Human_HBV_sample_HeP-0782	HBV	positive HBsAg or serum HBV-DNA	Homo sapiens	liver	alt: <=40	ast: <=35	hbv-dna: NON
Human_HBV_sample_Hep-0783	HBV	positive HBsAg or serum HBV-DNA	Homo sapiens	liver	alt: >40	ast: >35	hbv-dna: >10E6
Human_HBV_sample_Hep-0784	HBV	positive HBsAg or serum HBV-DNA	Homo sapiens	liver	alt: >40	ast: >35	hbv-dna: >10E6
Human_HBV_sample_Hep-0794	HBV	positive HBsAg or serum HBV-DNA	Homo sapiens	liver	alt: >40	ast: >35	hbv-dna: <=10E6
Human_HBV_sample_Hep-0799	HBV	positive HBsAg or serum HBV-DNA	Homo sapiens	liver	alt: <=40	ast: <=35	hbv-dna: >10E6
Human_HBV_sample_Hep-0811	HBV	positive HBsAg or serum HBV-DNA	Homo sapiens	liver	alt: >40	ast: >35	hbv-dna: <=10E6
Human_HBV_sample_Hep-0813	HBV	positive HBsAg or serum HBV-DNA	Homo sapiens	liver	alt: >40	ast: >35	hbv-dna: >10E6
Human_HBV_sample_Hep-0815	HBV	positive HBsAg or serum HBV-DNA	Homo sapiens	liver	alt: >40	ast: >35	hbv-dna: >10E6
Human_HBV_sample_Hep-0816	HBV	positive HBsAg or serum HBV-DNA	Homo sapiens	liver	alt: <=40	ast: <=35	hbv-dna: >10E6
Human_HBV_sample_Hep-0818	HBV	positive HBsAg or serum HBV-DNA	Homo sapiens	liver	alt: >40	ast: <=35	hbv-dna: NON
Human_HBV_sample_Hep-0846	HBV	positive HBsAg or serum HBV-DNA	Homo sapiens	liver	alt: <=40	ast: <=35	hbv-dna: NON
Human_HBV_sample_Hep-0851	HBV	positive HBsAg or serum HBV-DNA	Homo sapiens	liver	alt: <=40	ast: >35	hbv-dna: <=10E6
Human_HBV_sample_Hep-0855	HBV	positive HBsAg or serum HBV-DNA	Homo sapiens	liver	alt: NON	ast: NON	hbv-dna: <=10E6
Human_HBV_sample_Hep-0858	HBV	positive HBsAg or serum HBV-DNA	Homo sapiens	liver	alt: <=40	ast: <=35	hbv-dna: >10E6
Human_HBV_sample_Hep-0859	HBV	positive HBsAg or serum HBV-DNA	Homo sapiens	liver	alt: NON	ast: NON	hbv-dna: NON
Human_HBV_sample_Hep-0862	HBV	positive HBsAg or serum HBV-DNA	Homo sapiens	liver	alt: NON	ast: NON	hbv-dna: >10E6
Human_HBV_sample_Hep-0863	HBV	positive HBsAg or serum HBV-DNA	Homo sapiens	liver	alt: NON	ast: NON	hbv-dna: NON
Human_HBV_sample_Hep-0876	HBV	positive HBsAg or serum HBV-DNA	Homo sapiens	liver	alt: NON	ast: NON	hbv-dna: NON
Human_HBV_sample_Hep-0877	HBV	positive HBsAg or serum HBV-DNA	Homo sapiens	liver	alt: NON	ast: NON	hbv-dna: NON
Human_HBV_sample_Hep-0878	HBV	positive HBsAg or serum HBV-DNA	Homo sapiens	liver	alt: NON	ast: NON	hbv-dna: <=10E6
Human_HBV_sample_Hep-0879	HBV	positive HBsAg or serum HBV-DNA	Homo sapiens	liver	alt: <=40	ast: <=35	hbv-dna: >10E6
Human_HBV_sample_Hep-0880	HBV	positive HBsAg or serum HBV-DNA	Homo sapiens	liver	alt: NON	ast: NON	hbv-dna: >10E6
Human_HBV_sample_Hep-0898	HBV	positive HBsAg or serum HBV-DNA	Homo sapiens	liver	alt: >40	ast: >35	hbv-dna: >10E6
Human_normal_sample_Healthy-1	Control	Healthy liver	Homo sapiens	liver	alt: NON	ast: NON	hbv-dna: NON
Human_normal_sample_Healthy-2	Control	Healthy liver	Homo sapiens	liver	alt: NON	ast: NON	hbv-dna: NON
Human_normal_sample_Healthy-3	Control	Healthy liver	Homo sapiens	liver	alt: NON	ast: NON	hbv-dna: NON
Human_normal_sample_Healthy-4	Control	Healthy liver	Homo sapiens	liver	alt: NON	ast: NON	hbv-dna: NON
Human_normal_sample_Healthy-5	Control	Healthy liver	Homo sapiens	liver	alt: NON	ast: NON	hbv-dna: NON
Human_normal_sample_Healthy-6	Control	Healthy liver	Homo sapiens	liver	alt: NON	ast: NON	hbv-dna: NON
