# Supplementary material for: Investigation of the relationship between chronic hepatitis B and tuberculosis using bioinformatics and systems biology approaches
Source: Front Med (Lausanne). 2025 Jun 12;12:1519216. doi: 10.3389/fmed.2025.1519216 (PMC12198134; doi:10.3389/fmed.2025.1519216)
Supplement: Supplementary file 3 [file Table_3.xlsx]

## Sheet: Sheet2
Supplementary Table 3. Detailed information of HBV patients (GSE84044).
Sample_title	Sample_source_name	Sample_organism	Sample_tissue_type	Sample_gender	Sample_age	Sample_inflammation grading (Scheuer G)	Sample_fibrosis stating (Scheuer S)
Patient 0001	Hepatic tissue from chronic hepatitis B patients 0001	Homo sapiens	Hepatic tissue	Male	42	g: 0	s: 2
Patient 0002	Hepatic tissue from chronic hepatitis B patients 0002	Homo sapiens	Hepatic tissue	Male	56	g: 1	s: 2
Patient 0003	Hepatic tissue from chronic hepatitis B patients 0003	Homo sapiens	Hepatic tissue	Female	54	g: 0	s: 0
Patient 0004	Hepatic tissue from chronic hepatitis B patients 0004	Homo sapiens	Hepatic tissue	Female	41	g: 1	s: 2
Patient 0005	Hepatic tissue from chronic hepatitis B patients 0005	Homo sapiens	Hepatic tissue	Female	37	g: 2	s: 0
Patient 0006	Hepatic tissue from chronic hepatitis B patients 0006	Homo sapiens	Hepatic tissue	Female	33	g: 1	s: 0
Patient 0007	Hepatic tissue from chronic hepatitis B patients 0007	Homo sapiens	Hepatic tissue	Male	52	g: 1	s: 0
Patient 0008	Hepatic tissue from chronic hepatitis B patients 0008	Homo sapiens	Hepatic tissue	Male	35	g: 1	s: 0
Patient 0009	Hepatic tissue from chronic hepatitis B patients 0009	Homo sapiens	Hepatic tissue	Male	43	g: 0	s: 4
Patient 0010	Hepatic tissue from chronic hepatitis B patients 0010	Homo sapiens	Hepatic tissue	Male	44	g: 0	s: 0
Patient 0011	Hepatic tissue from chronic hepatitis B patients 0011	Homo sapiens	Hepatic tissue	Female	35	g: 2	s: 2
Patient 0012	Hepatic tissue from chronic hepatitis B patients 0012	Homo sapiens	Hepatic tissue	Male	58	g: 1	s: 1
Patient 0013	Hepatic tissue from chronic hepatitis B patients 0013	Homo sapiens	Hepatic tissue	Male	43	g: 3	s: 4
Patient 0014	Hepatic tissue from chronic hepatitis B patients 0014	Homo sapiens	Hepatic tissue	Male	34	g: 1	s: 2
Patient 0015	Hepatic tissue from chronic hepatitis B patients 0015	Homo sapiens	Hepatic tissue	Male	34	g: 2	s: 0
Patient 0016	Hepatic tissue from chronic hepatitis B patients 0016	Homo sapiens	Hepatic tissue	Male	58	g: 2	s: 3
Patient 0017	Hepatic tissue from chronic hepatitis B patients 0017	Homo sapiens	Hepatic tissue	Male	48	g: 2	s: 2
Patient 0018	Hepatic tissue from chronic hepatitis B patients 0018	Homo sapiens	Hepatic tissue	Female	48	g: 0	s: 0
Patient 0019	Hepatic tissue from chronic hepatitis B patients 0019	Homo sapiens	Hepatic tissue	Female	33	g: 0	s: 0
Patient 0020	Hepatic tissue from chronic hepatitis B patients 0020	Homo sapiens	Hepatic tissue	Male	37	g: 1	s: 2
Patient 0021	Hepatic tissue from chronic hepatitis B patients 0021	Homo sapiens	Hepatic tissue	Male	59	g: 4	s: 4
Patient 0022	Hepatic tissue from chronic hepatitis B patients 0022	Homo sapiens	Hepatic tissue	Female	37	g: 2	s: 2
Patient 0023	Hepatic tissue from chronic hepatitis B patients 0023	Homo sapiens	Hepatic tissue	Female	64	g: 1	s: 2
Patient 0024	Hepatic tissue from chronic hepatitis B patients 0024	Homo sapiens	Hepatic tissue	Female	37	g: 0	s: 0
Patient 0025	Hepatic tissue from chronic hepatitis B patients 0025	Homo sapiens	Hepatic tissue	Male	45	g: 1	s: 3
Patient 0026	Hepatic tissue from chronic hepatitis B patients 0026	Homo sapiens	Hepatic tissue	Female	40	g: 2	s: 4
Patient 0027	Hepatic tissue from chronic hepatitis B patients 0027	Homo sapiens	Hepatic tissue	Female	40	g: 3	s: 4
Patient 0028	Hepatic tissue from chronic hepatitis B patients 0028	Homo sapiens	Hepatic tissue	Male	60	g: 4	s: 4
Patient 0029	Hepatic tissue from chronic hepatitis B patients 0029	Homo sapiens	Hepatic tissue	Female	61	g: 1	s: 2
Patient 0030	Hepatic tissue from chronic hepatitis B patients 0030	Homo sapiens	Hepatic tissue	Male	29	g: 2	s: 0
Patient 0031	Hepatic tissue from chronic hepatitis B patients 0031	Homo sapiens	Hepatic tissue	Male	44	g: 0	s: 2
Patient 0032	Hepatic tissue from chronic hepatitis B patients 0032	Homo sapiens	Hepatic tissue	Male	46	g: 2	s: 0
Patient 0033	Hepatic tissue from chronic hepatitis B patients 0033	Homo sapiens	Hepatic tissue	Male	32	g: 4	s: 3
Patient 0034	Hepatic tissue from chronic hepatitis B patients 0034	Homo sapiens	Hepatic tissue	Male	33	g: 2	s: 3
Patient 0035	Hepatic tissue from chronic hepatitis B patients 0035	Homo sapiens	Hepatic tissue	Male	28	g: 0	s: 0
Patient 0036	Hepatic tissue from chronic hepatitis B patients 0036	Homo sapiens	Hepatic tissue	Male	46	g: 1	s: 1
Patient 0037	Hepatic tissue from chronic hepatitis B patients 0037	Homo sapiens	Hepatic tissue	Male	51	g: 2	s: 2
Patient 0038	Hepatic tissue from chronic hepatitis B patients 0038	Homo sapiens	Hepatic tissue	Male	47	g: 0	s: 0
Patient 0039	Hepatic tissue from chronic hepatitis B patients 0039	Homo sapiens	Hepatic tissue	Male	52	g: 3	s: 3
Patient 0040	Hepatic tissue from chronic hepatitis B patients 0040	Homo sapiens	Hepatic tissue	Male	44	g: 0	s: 1
Patient 0041	Hepatic tissue from chronic hepatitis B patients 0041	Homo sapiens	Hepatic tissue	Female	55	g: 2	s: 3
Patient 0042	Hepatic tissue from chronic hepatitis B patients 0042	Homo sapiens	Hepatic tissue	Male	38	g: 3	s: 3
Patient 0043	Hepatic tissue from chronic hepatitis B patients 0043	Homo sapiens	Hepatic tissue	Female	56	g: 2	s: 1
Patient 0044	Hepatic tissue from chronic hepatitis B patients 0044	Homo sapiens	Hepatic tissue	Male	26	g: 2	s: 2
Patient 0045	Hepatic tissue from chronic hepatitis B patients 0045	Homo sapiens	Hepatic tissue	Male	42	g: 2	s: 2
Patient 0046	Hepatic tissue from chronic hepatitis B patients 0046	Homo sapiens	Hepatic tissue	Female	39	g: 0	s: 2
Patient 0047	Hepatic tissue from chronic hepatitis B patients 0047	Homo sapiens	Hepatic tissue	Female	71	g: 2	s: 2
Patient 0048	Hepatic tissue from chronic hepatitis B patients 0048	Homo sapiens	Hepatic tissue	Male	57	g: 0	s: 0
Patient 0049	Hepatic tissue from chronic hepatitis B patients 0049	Homo sapiens	Hepatic tissue	Male	33	g: 1	s: 1
Patient 0050	Hepatic tissue from chronic hepatitis B patients 0050	Homo sapiens	Hepatic tissue	Male	60	g: 3	s: 3
Patient 0051	Hepatic tissue from chronic hepatitis B patients 0051	Homo sapiens	Hepatic tissue	Male	34	g: 1	s: 2
Patient 0052	Hepatic tissue from chronic hepatitis B patients 0052	Homo sapiens	Hepatic tissue	Female	42	g: 2	s: 0
Patient 0053	Hepatic tissue from chronic hepatitis B patients 0053	Homo sapiens	Hepatic tissue	Male	62	g: 3	s: 4
Patient 0054	Hepatic tissue from chronic hepatitis B patients 0054	Homo sapiens	Hepatic tissue	Male	71	g: 0	s: 4
Patient 0055	Hepatic tissue from chronic hepatitis B patients 0055	Homo sapiens	Hepatic tissue	Female	48	g: 0	s: 0
Patient 0056	Hepatic tissue from chronic hepatitis B patients 0056	Homo sapiens	Hepatic tissue	Male	36	g: 2	s: 2
Patient 0057	Hepatic tissue from chronic hepatitis B patients 0057	Homo sapiens	Hepatic tissue	Female	32	g: 3	s: 2
Patient 0058	Hepatic tissue from chronic hepatitis B patients 0058	Homo sapiens	Hepatic tissue	Male	66	g: 3	s: 1
Patient 0059	Hepatic tissue from chronic hepatitis B patients 0059	Homo sapiens	Hepatic tissue	Male	31	g: 1	s: 0
Patient 0060	Hepatic tissue from chronic hepatitis B patients 0060	Homo sapiens	Hepatic tissue	Male	28	g: 1	s: 0
Patient 0061	Hepatic tissue from chronic hepatitis B patients 0061	Homo sapiens	Hepatic tissue	Male	30	g: 3	s: 3
Patient 0062	Hepatic tissue from chronic hepatitis B patients 0062	Homo sapiens	Hepatic tissue	Male	47	g: 3	s: 2
Patient 0063	Hepatic tissue from chronic hepatitis B patients 0063	Homo sapiens	Hepatic tissue	Male	36	g: 0	s: 2
Patient 0064	Hepatic tissue from chronic hepatitis B patients 0064	Homo sapiens	Hepatic tissue	Male	43	g: 0	s: 0
Patient 0065	Hepatic tissue from chronic hepatitis B patients 0065	Homo sapiens	Hepatic tissue	Male	35	g: 0	s: 0
Patient 0066	Hepatic tissue from chronic hepatitis B patients 0066	Homo sapiens	Hepatic tissue	Male	34	g: 2	s: 2
Patient 0067	Hepatic tissue from chronic hepatitis B patients 0067	Homo sapiens	Hepatic tissue	Male	43	g: 2	s: 2
Patient 0068	Hepatic tissue from chronic hepatitis B patients 0068	Homo sapiens	Hepatic tissue	Female	47	g: 2	s: 3
Patient 0069	Hepatic tissue from chronic hepatitis B patients 0069	Homo sapiens	Hepatic tissue	Female	37	g: 0	s: 0
Patient 0070	Hepatic tissue from chronic hepatitis B patients 0070	Homo sapiens	Hepatic tissue	Female	53	g: 1	s: 2
Patient 0071	Hepatic tissue from chronic hepatitis B patients 0071	Homo sapiens	Hepatic tissue	Male	58	g: 0	s: 1
Patient 0072	Hepatic tissue from chronic hepatitis B patients 0072	Homo sapiens	Hepatic tissue	Male	35	g: 2	s: 1
Patient 0073	Hepatic tissue from chronic hepatitis B patients 0073	Homo sapiens	Hepatic tissue	Female	33	g: 1	s: 1
Patient 0074	Hepatic tissue from chronic hepatitis B patients 0074	Homo sapiens	Hepatic tissue	Male	54	g: 2	s: 2
Patient 0075	Hepatic tissue from chronic hepatitis B patients 0075	Homo sapiens	Hepatic tissue	Female	37	g: 3	s: 3
Patient 0076	Hepatic tissue from chronic hepatitis B patients 0076	Homo sapiens	Hepatic tissue	Male	27	g: 1	s: 1
Patient 0077	Hepatic tissue from chronic hepatitis B patients 0077	Homo sapiens	Hepatic tissue	Male	38	g: 2	s: 1
Patient 0078	Hepatic tissue from chronic hepatitis B patients 0078	Homo sapiens	Hepatic tissue	Female	33	g: 1	s: 1
Patient 0079	Hepatic tissue from chronic hepatitis B patients 0079	Homo sapiens	Hepatic tissue	Male	58	g: 1	s: 0
Patient 0080	Hepatic tissue from chronic hepatitis B patients 0080	Homo sapiens	Hepatic tissue	Male	22	g: 3	s: 3
Patient 0081	Hepatic tissue from chronic hepatitis B patients 0081	Homo sapiens	Hepatic tissue	Male	28	g: 3	s: 3
Patient 0082	Hepatic tissue from chronic hepatitis B patients 0082	Homo sapiens	Hepatic tissue	Male	41	g: 3	s: 3
Patient 0083	Hepatic tissue from chronic hepatitis B patients 0083	Homo sapiens	Hepatic tissue	Male	42	g: 3	s: 3
Patient 0084	Hepatic tissue from chronic hepatitis B patients 0084	Homo sapiens	Hepatic tissue	Male	43	g: 0	s: 1
Patient 0085	Hepatic tissue from chronic hepatitis B patients 0085	Homo sapiens	Hepatic tissue	Male	24	g: 2	s: 1
Patient 0086	Hepatic tissue from chronic hepatitis B patients 0086	Homo sapiens	Hepatic tissue	Male	50	g: 4	s: 4
Patient 0087	Hepatic tissue from chronic hepatitis B patients 0087	Homo sapiens	Hepatic tissue	Male	23	g: 1	s: 0
Patient 0088	Hepatic tissue from chronic hepatitis B patients 0088	Homo sapiens	Hepatic tissue	Female	38	g: 2	s: 2
Patient 0089	Hepatic tissue from chronic hepatitis B patients 0089	Homo sapiens	Hepatic tissue	Male	31	g: 1	s: 0
Patient 0090	Hepatic tissue from chronic hepatitis B patients 0090	Homo sapiens	Hepatic tissue	Male	31	g: 0	s: 0
Patient 0091	Hepatic tissue from chronic hepatitis B patients 0091	Homo sapiens	Hepatic tissue	Female	28	g: 0	s: 1
Patient 0092	Hepatic tissue from chronic hepatitis B patients 0092	Homo sapiens	Hepatic tissue	Male	35	g: 0	s: 0
Patient 0093	Hepatic tissue from chronic hepatitis B patients 0093	Homo sapiens	Hepatic tissue	Male	31	g: 0	s: 0
Patient 0094	Hepatic tissue from chronic hepatitis B patients 0094	Homo sapiens	Hepatic tissue	Female	44	g: 2	s: 2
Patient 0095	Hepatic tissue from chronic hepatitis B patients 0095	Homo sapiens	Hepatic tissue	Male	52	g: 0	s: 1
Patient 0096	Hepatic tissue from chronic hepatitis B patients 0096	Homo sapiens	Hepatic tissue	Male	66	g: 4	s: 2
Patient 0097	Hepatic tissue from chronic hepatitis B patients 0097	Homo sapiens	Hepatic tissue	Female	36	g: 0	s: 0
Patient 0098	Hepatic tissue from chronic hepatitis B patients 0098	Homo sapiens	Hepatic tissue	Male	74	g: 0	s: 0
Patient 0099	Hepatic tissue from chronic hepatitis B patients 0099	Homo sapiens	Hepatic tissue	Female	37	g: 2	s: 2
Patient 0100	Hepatic tissue from chronic hepatitis B patients 0100	Homo sapiens	Hepatic tissue	Male	53	g: 0	s: 0
Patient 0101	Hepatic tissue from chronic hepatitis B patients 0101	Homo sapiens	Hepatic tissue	Female	33	g: 0	s: 0
Patient 0102	Hepatic tissue from chronic hepatitis B patients 0102	Homo sapiens	Hepatic tissue	Male	37	g: 1	s: 1
Patient 0103	Hepatic tissue from chronic hepatitis B patients 0103	Homo sapiens	Hepatic tissue	Male	29	g: 1	s: 1
Patient 0104	Hepatic tissue from chronic hepatitis B patients 0104	Homo sapiens	Hepatic tissue	Male	63	g: 1	s: 3
Patient 0105	Hepatic tissue from chronic hepatitis B patients 0105	Homo sapiens	Hepatic tissue	Female	69	g: 1	s: 2
Patient 0106	Hepatic tissue from chronic hepatitis B patients 0106	Homo sapiens	Hepatic tissue	Female	71	g: 2	s: 2
Patient 0107	Hepatic tissue from chronic hepatitis B patients 0107	Homo sapiens	Hepatic tissue	Male	32	g: 2	s: 3
Patient 0108	Hepatic tissue from chronic hepatitis B patients 0108	Homo sapiens	Hepatic tissue	Male	51	g: 1	s: 1
Patient 0109	Hepatic tissue from chronic hepatitis B patients 0109	Homo sapiens	Hepatic tissue	Male	34	g: 0	s: 0
Patient 0110	Hepatic tissue from chronic hepatitis B patients 0110	Homo sapiens	Hepatic tissue	Male	40	g: 0	s: 0
Patient 0111	Hepatic tissue from chronic hepatitis B patients 0111	Homo sapiens	Hepatic tissue	Male	30	g: 0	s: 0
Patient 0112	Hepatic tissue from chronic hepatitis B patients 0112	Homo sapiens	Hepatic tissue	Male	36	g: 0	s: 0
Patient 0113	Hepatic tissue from chronic hepatitis B patients 0113	Homo sapiens	Hepatic tissue	Female	47	g: 2	s: 2
Patient 0114	Hepatic tissue from chronic hepatitis B patients 0114	Homo sapiens	Hepatic tissue	Male	44	g: 1	s: 3
Patient 0115	Hepatic tissue from chronic hepatitis B patients 0115	Homo sapiens	Hepatic tissue	Male	35	g: 0	s: 0
Patient 0116	Hepatic tissue from chronic hepatitis B patients 0116	Homo sapiens	Hepatic tissue	Male	49	g: 0	s: 0
Patient 0117	Hepatic tissue from chronic hepatitis B patients 0117	Homo sapiens	Hepatic tissue	Male	29	g: 2	s: 0
Patient 0118	Hepatic tissue from chronic hepatitis B patients 0118	Homo sapiens	Hepatic tissue	Male	29	g: 1	s: 0
Patient 0119	Hepatic tissue from chronic hepatitis B patients 0119	Homo sapiens	Hepatic tissue	Male	37	g: 1	s: 0
Patient 0120	Hepatic tissue from chronic hepatitis B patients 0120	Homo sapiens	Hepatic tissue	Male	32	g: 1	s: 1
Patient 0121	Hepatic tissue from chronic hepatitis B patients 0121	Homo sapiens	Hepatic tissue	Male	26	g: 0	s: 0
Patient 0122	Hepatic tissue from chronic hepatitis B patients 0122	Homo sapiens	Hepatic tissue	Male	27	g: 1	s: 0
Patient 0123	Hepatic tissue from chronic hepatitis B patients 0123	Homo sapiens	Hepatic tissue	Male	49	g: 2	s: 4
Patient 0124	Hepatic tissue from chronic hepatitis B patients 0124	Homo sapiens	Hepatic tissue	Female	61	g: 2	s: 2
