# Supplementary material for: Investigation of the relationship between chronic hepatitis B and tuberculosis using bioinformatics and systems biology approaches
Source: Front Med (Lausanne). 2025 Jun 12;12:1519216. doi: 10.3389/fmed.2025.1519216 (PMC12198134; doi:10.3389/fmed.2025.1519216)
Supplement: Supplementary file 4 [file Table_4.xlsx]

## Sheet: Sheet2
Supplementary Table 4. Detailed information of TB patients.
Sample_ID	Disease_group	Gender	Age	Ethinicity	Diabeties_melittus	Smoking	Alcohol	Steroid_therapy	Cancer	End_stage_renal_faliure	HIV
RHP182	TB	Male	48	Chinese	No	No	No	No	No	No	No
RHP175	TB	Male	47	Chinese	No	No	No	No	No	No	No
RHP060	TB	Female	34	Malay	No	No	No	No	No	No	No
RHP186	TB	Male	62	Chinese	No	Yes	No	No	No	No	No
RHP029	TB	Female	46	Chinese	Yes	No	No	No	No	No	No
RHP003	TB	Male	44	Chinese	No	No	No	No	No	No	No
RHP206	TB	Female	39	Chinese	No	No	No	No	No	No	No
RHP072	TB	Male	63	Chinese	Yes	No	No	No	No	No	No
RHH031	TB	Female	23	Malay	No	No	No	No	No	No	No
RHP210	TB	Female	43	Chinese	Yes	No	No	No	No	No	No
RHP034	TB	Male	57	Chinese	No	Yes	No	No	No	No	No
RHP227	TB	Male	55	Chinese	No	Yes	No	No	No	No	No
RHP048	TB	Male	30	Indian	Yes	Yes	No	No	No	No	No
RHP238	TB	Male	53	Chinese	Yes	No	No	No	No	No	No
RHP246	TB	Male	49	Chinese	No	Yes	Yes	No	No	No	No
RHP257	TB	Male	61	Malay	Yes	No	No	No	No	No	No
RHP016	TB	Male	25	Chinese	Yes	No	No	No	No	No	No
RHP465	TB	Female	31	Indonesian (Other category)	Yes	No	Yes	No	No	No	No
RHP482	TB	Female	61	Malay	Yes	No	No	No	No	No	No
RHP215	TB	Female	34	Chinese	No	No	No	No	No	No	No
RHP007	Control	Male	43	Chinese	No	No	No	No	No	No	No
RHP181	Control	Male	24	Chinese	No	No	No	No	No	No	No
RHP193	Control	Male	52	Chinese	No	No	No	No	No	No	No
RHP204	Control	Male	36	Chinese	No	No	No	No	No	No	No
RHP205	Control	Male	33	Caucasian	No	No	No	No	No	No	No
RHP221	Control	Female	28	Chinese	No	No	No	No	No	No	No
RHP233	Control	Female	29	Caucasian	No	No	No	No	No	No	No
RHP237	Control	Male	29	Caucasian	No	No	No	No	No	No	No
RHP020	Control	Male	29	Chinese	No	No	No	No	No	No	No
RHP252	Control	Male	47	Caucasian	No	No	No	No	No	No	No
RHP471	Control	Male	64	Caucasian	No	No	No	No	No	No	No
RHP475	Control	Female	31	Chinese	No	No	No	No	No	No	No
RHP021	Control	Male	55	Caucasian	No	No	No	No	No	No	No
RHP038	Control	Female	52	Caucasian	No	No	No	No	No	No	No
RHP056	Control	Male	36	Caucasian	No	No	No	No	No	No	No
RHP071	Control	Male	27	Caucasian	No	No	No	No	No	No	No
RHP053	Control	Female	28	Chinese	No	No	No	No	No	No	No
RHP244	Control	Male	32	Caucasian	No	No	No	No	No	No	No
RHP484	Control	Male	30	Caucasian	No	No	No	No	No	No	No
