# Supplementary material for: Investigation of the relationship between chronic hepatitis B and tuberculosis using bioinformatics and systems biology approaches
Source: Front Med (Lausanne). 2025 Jun 12;12:1519216. doi: 10.3389/fmed.2025.1519216 (PMC12198134; doi:10.3389/fmed.2025.1519216)
Supplement: Supplementary file 5 [file Table_5.xlsx]

## Sheet: HBV_DEGs
	logFC	P.Value
FH	-2.26765	1.08e-06
C5orf27	-2.26682	0.000848516
MROH2A	-2.10493	0.00101276
LOC101929910 /// LOC613037 /// NPIPA5 /// NPIPB3 /// NPIPB4 /// NPIPB5	-1.80235	0.0003452
GPR88	-1.79941	0.00293403
LINC00969	-1.75765	5.19e-08
PBLD	-1.69182	3.14e-06
PTPN18	-1.52378	1.94e-15
KCNN2	-1.48503	0.0155806
SULT1E1	-1.47155	5.13e-06
BRCC3	-1.45853	8.07e-06
LOC100996782 /// MED18	-1.40492	0.000205974
HPR	-1.37365	3.7e-06
C5orf24	-1.2937	1.13e-05
ALDH6A1	-1.28795	0.00173376
NCAM2	-1.27846	4.34e-06
RNF125	-1.27189	0.00503828
HS3ST3B1	-1.2651	4.4e-08
NOC2L	-1.25191	5.35e-08
KNCN	-1.23563	1.82e-17
FADS1 /// MIR1908	-1.21974	0.0173574
SLC38A4	-1.20383	0.0164096
TSPAN13	-1.19495	0.00392367
HOMER2	-1.18457	2.76e-05
LOC100134822	-1.17622	1.04e-05
GGA1	-1.17493	4.08e-08
CTAGE5 /// MIA2	-1.16089	0.0082542
LINC00657	-1.14832	3.01e-06
LOC101926960	-1.14054	0.00330999
LINC00663	-1.1375	1.58e-14
GNG12	-1.13236	2.75e-06
ARRDC3	-1.12617	5.07e-06
CNTN3	-1.11384	0.00881629
CP	-1.11257	0.00472464
MDN1	-1.11112	0.00225723
CPPED1	-1.10907	4.27e-10
AC004951.6 /// AX747182	-1.10038	0.00122938
FAHD1	-1.08678	5.28e-12
RP5-1092A3.4	-1.08392	1.27e-05
NR1D2	-1.08258	0.00136203
PGRMC2	-1.0769	2.73e-12
RGS5	-1.0638	9.52e-07
BCHE	-1.05105	0.000178347
GATC	-1.04994	0.00388771
GPBP1L1	-1.04542	6.52e-05
NAV2	-1.04288	0.00287981
SLC38A10	-1.04285	1.75e-07
FLJ30901 /// SCUBE1	-1.03655	4.69e-10
SLFNL1	-1.02649	6.14e-12
AP000253.1	-1.02221	0.000498352
ILF3-AS1	-1.01477	1.29e-10
TAPT1	-1.01213	4.69e-18
ABCB11	-1.0114	0.00680604
POLR1E	-1.00795	0.00670338
GNMT	-1.00565	0.0248988
PITHD1	-1.00187	0.000235877
RNF123	1.00058	3.91e-11
PTPRH	1.00067	1.93e-05
ITGB2	1.00124	0.00167888
EOMES	1.00149	0.000842306
CCR7	1.00171	5.48e-06
BRD2	1.00182	2.58e-06
MYOF	1.00274	0.00106555
SPRY1	1.0029	1.92e-08
CDC7	1.00291	0.00355016
BASP1	1.00305	4.57e-08
C1QB	1.00349	3.75e-05
NR2F2-AS1	1.00352	3.99e-06
SLC1A4	1.00359	3.22e-07
MMP15	1.00406	8.98e-19
RAB11FIP4	1.00449	6.71e-10
EPDR1	1.00498	0.00576479
E2F7	1.00552	0.000273866
CMPK2	1.00604	0.00355013
TMEM243	1.00644	0.000118251
GPSM3	1.00724	7.12e-12
BTBD19	1.00724	1.35e-06
ARSA	1.00821	4e-10
ENPP5	1.00872	0.00797126
SLC12A2	1.00949	0.00378862
HLA-DPB1	1.01028	0.000122468
FAM171B	1.01039	5.67e-07
GBP4	1.01129	0.000210556
ARNTL	1.01247	0.00424027
FMNL2	1.01251	9.42e-05
LOC158402	1.01416	5.64e-05
C1orf106	1.01576	0.00399078
PLA1A	1.01605	3.12e-06
SLC9A3R1	1.0163	1.08e-17
2024-03-03	1.01675	7.6e-07
HLA-DPB2	1.01686	0.000305972
GAS6	1.01693	2.32e-10
RFX5	1.01744	4.96e-06
MAFF	1.01759	1.43e-10
KIAA0040	1.01763	9.67e-12
SDAD1	1.01765	5.09e-12
CD72	1.01814	0.00835428
FUT4	1.01862	0.000168728
KLC2	1.01893	1.51e-07
IFI30 /// PIK3R2	1.01901	0.000211066
SLC6A12	1.01939	5.77e-11
ARHGEF3	1.01993	0.000100542
IGSF8	1.02108	2.01e-12
TEAD2	1.02121	1.18e-10
C7	1.02244	0.0061953
NEDD9	1.02346	5.6e-10
CHD8	1.02383	1.16e-15
ARMCX1	1.02398	2.06e-05
CRTC3	1.0243	8.36e-16
LINC00525	1.02516	9.67e-07
HEG1	1.02551	3.48e-12
RAB38	1.02565	2.62e-06
C9orf16	1.02732	4.87e-06
SLC24A3	1.02878	2.24e-10
FLOT2	1.02881	6.2e-25
CD38	1.02904	0.000173782
RNF40	1.02919	2.29e-24
GHDC	1.02993	1.78e-14
RPRD2	1.03034	2.93e-16
IL10RA	1.03061	7.49e-07
EPB41L1	1.03098	1.69e-06
CBFB	1.03107	2.12e-08
LCP1	1.03112	2.22e-07
CRYAB	1.03112	0.0105843
LOC100130872 /// SPON2	1.03186	4.64e-05
KCTD1	1.03207	7.18e-12
ZNF580	1.03218	5.94e-17
ZNF275	1.03218	4.08e-08
ERP27	1.03226	3e-07
LPAR5	1.03236	2.87e-06
GUSBP11	1.03351	0.000820789
LY75	1.03434	0.00744347
CCL18	1.03445	0.00738874
B3GNT2	1.03449	5.59e-08
RNF220	1.03547	4.61e-24
TMEM173	1.03648	1.66e-08
DDX26B	1.03649	4.73e-05
ACTB	1.03698	5.34e-16
BAP1	1.03762	2.14e-07
VAMP2	1.0379	8.59e-08
SMIM3	1.03915	3.94e-05
PYHIN1	1.03938	1.69e-07
TNFAIP1	1.0413	3.66e-15
MZT1	1.04204	1.97e-06
AIM2	1.04209	0.0031377
JUP	1.04243	1.07e-15
ADAMTSL2	1.04288	4.73e-05
YTHDF3	1.04298	3.73e-11
ZFP36	1.04319	3.97e-14
IGHM	1.04366	0.00856235
STK17B	1.04382	0.00019627
BHLHE41	1.04407	0.000439942
PMS2L2	1.04436	1.88e-10
NEDD4L	1.04446	4.83e-06
LOC153684	1.04502	1.63e-11
PPP1R18	1.04545	5.6e-08
LOC101927263	1.04606	1.13e-05
GPD1L	1.04637	3.37e-09
TIMP1	1.04651	5.37e-05
CKS2	1.04668	0.00266962
COX10-AS1	1.04669	1.69e-06
FGD2	1.04674	7.89e-09
E2F8	1.0473	0.00540756
SPINT1	1.04775	0.000444797
PFKP	1.04813	0.000606618
ZNF527	1.04863	3.72e-09
SAMD9	1.04864	7.26e-07
HGS	1.04937	7.9e-17
SELL	1.04998	0.000697508
TMPO	1.05034	2.16e-06
GRHL2	1.05119	2.96e-07
UCP2	1.05156	1.83e-07
IL12RB1	1.0519	2.07e-06
FNDC1	1.05228	0.0128044
CLIP2	1.05265	9.87e-09
SECTM1	1.05287	8.26e-09
CD53	1.05398	4.1e-05
TPBG	1.05447	1.24e-06
LY86	1.05506	2.83e-05
RP11-686D22.8	1.05549	9.46e-07
LTBP2	1.05574	4.31e-05
RHOG	1.05736	3.45e-11
GZMH	1.05783	0.000111874
BACE2	1.05786	0.000210025
GLIS2	1.05831	0.000426786
FZD6	1.05873	0.00126154
MCM10	1.05962	0.0005196
TNIK	1.05988	4.95e-08
RP1-93H18.6	1.05999	0.000933644
EGR1	1.06013	0.0185457
MYL9	1.06014	7.73e-06
MPZL1	1.0603	5.22e-12
TCF19	1.06129	3.38e-05
OR7E14P	1.06141	1.64e-06
EMR2	1.06172	0.000379073
CENPE	1.06181	2.27e-05
FXYD1	1.06433	5e-07
PTPRCAP	1.0653	1.45e-07
DBNDD2 /// SYS1 /// SYS1-DBNDD2	1.06554	1.4e-06
ABHD17C	1.06742	3.55e-07
OLFML3	1.06834	1.36e-07
HLA-DPA1	1.07024	0.000232549
BMP2	1.07201	1.18e-06
CCL2	1.07215	0.010623
GPR34	1.07231	0.000321188
CACHD1	1.07265	1.31e-06
MYBL1	1.07265	1.49e-05
BC034319 /// RP11-11N9.4	1.07348	0.00029743
CIT /// MIR1178	1.07489	9.63e-13
PPAPDC1A	1.07512	0.000940891
GPR124	1.07642	2.49e-05
HMGN4	1.07748	3.35e-08
SLC27A3	1.07791	2.06e-09
MAP2K2	1.07824	6.27e-16
ITGA4	1.07875	3.53e-06
LBX2-AS1	1.079	1.46e-14
MMP7	1.07905	0.0150787
HCP5	1.07936	0.000892291
RND3	1.08228	5.59e-07
NUCB1	1.08326	1.16e-06
SSBP3	1.08414	7.04e-16
H2AFY2	1.08461	2.83e-06
P2RY14	1.08546	1.37e-05
CRTAM	1.08562	0.00122554
SLC38A1	1.08584	0.00176525
PHYHIPL	1.08697	2.86e-13
FOXQ1	1.08739	0.00501782
EIF5 /// SNORA28	1.08771	0.000403177
RHBDD2	1.08933	1.95e-16
CCNB2	1.08945	0.00150402
TACC1	1.08966	0.00115882
SH2D1A	1.08977	0.00012954
CENPK	1.09021	0.00589046
PLAUR	1.09057	7.6e-07
CLIC3	1.09188	4.55e-07
CAP1	1.09274	2.13e-15
PPM1M	1.09316	2.18e-13
MTCL1	1.09402	0.000412543
SIAH2	1.09424	1.45e-20
ROGDI	1.09443	5.57e-20
NPR2	1.09445	3.15e-08
PRTFDC1	1.09483	0.000274192
FBXO32	1.09499	6.13e-07
CHCHD10	1.09559	1.65e-15
CARM1	1.09564	2.03e-17
TRAPPC1	1.09641	1.79e-09
SGK1	1.09685	1.01e-06
ZEB1-AS1	1.09709	3.27e-09
USP21	1.09826	4.08e-21
FCER1G	1.09879	5.41e-05
S1PR3	1.0997	2.87e-07
MCAM	1.09974	5.02e-06
GPR160	1.10026	0.000109268
HS3ST2	1.10063	0.000103171
FCAMR	1.1013	0.020616
ERI3	1.10157	1.48e-12
TRAT1	1.10158	2.15e-05
FAIM3	1.10191	3.56e-05
LPAR1	1.10296	0.00011364
SIDT1	1.10314	1.44e-07
NOD2	1.10423	1.33e-06
TCIRG1	1.10555	4.04e-11
ATP6V0E2	1.10676	1.71e-14
MCM6	1.10698	0.00186163
HHLA3	1.10746	2.64e-07
CLGN	1.10803	0.0369466
SGOL2	1.11057	0.000116502
NAP1L3	1.11092	0.000163364
RAB31	1.11173	4.32e-06
TLR7	1.11191	1.01e-06
NPNT	1.11236	0.00454315
ALDH4A1	1.11237	6.63e-19
SPRY4	1.11265	1.5e-08
LOC100506098	1.11403	1.74e-05
COL15A1	1.11456	0.0048693
MBOAT1	1.11633	2.56e-06
ZDHHC13	1.11692	3.37e-06
WBP11	1.11718	1.5e-19
CD3D	1.11788	0.000549618
FZD7	1.11817	3.61e-07
AEBP1	1.12089	0.00552805
CS	1.12161	1.58e-12
EMP3	1.12168	1.09e-07
INTS9	1.12245	1.23e-09
MID1IP1	1.12309	6.17e-05
ENPP7	1.12327	4.31e-05
SUOX	1.12551	4.45e-13
TSIX	1.12845	0.000249619
CTNND1 /// TMX2-CTNND1	1.12856	5.18e-29
FAM86B1 /// FAM86B2 /// FAM86C1 /// FAM86DP /// FAM86FP	1.13192	1.17e-14
STMN2	1.13229	0.00976391
PTGDS	1.13244	0.000731529
ASPHD2	1.13294	1.65e-05
IRF2	1.13361	1.83e-19
ICAM1	1.13474	2.87e-06
UQCRC1	1.13537	1.01e-25
MSN	1.13555	6.64e-06
FAM169A	1.13569	0.00249075
TSKU	1.13666	2.72e-06
TTK	1.13797	0.0019329
DLGAP5	1.13798	0.00189429
DUSP5	1.139	3.32e-12
RNF19B	1.13943	4.92e-08
APOBEC3G	1.13976	0.000309338
BRD4	1.14065	8.89e-11
CORO1A	1.14175	0.000634085
STAMBPL1	1.14176	9.21e-06
C10orf54	1.14252	1.13e-10
LY6E	1.14633	1.53e-08
CTSD	1.1464	1.67e-11
ZIC1	1.14704	0.00304792
STX5	1.14709	2.21e-12
PARVB	1.14854	2.52e-08
ILK	1.14898	5.2e-21
SPATA20	1.14904	5.92e-14
C1QC	1.14983	1.96e-07
PPP1R9B	1.15012	1.58e-12
CD300LF	1.15156	0.000122117
MFAP4	1.15191	0.000331824
CDK16	1.15194	2.97e-13
TOP2A	1.15231	0.00586406
BLOC1S1	1.15237	9.57e-16
PRKCQ	1.15317	8.28e-08
ERAL1	1.15339	5.68e-25
MIR4647 /// SLC35B2	1.15448	3.87e-23
RGS2	1.15453	1.52e-09
PTPN6	1.15465	4.61e-16
CIDEB	1.15482	1.86e-13
SETMAR	1.15601	1.37e-08
HLA-DMB	1.15615	2.74e-05
C5AR1	1.15623	1.26e-05
CSGALNACT1	1.15632	2.68e-07
AGPAT1	1.15643	3.48e-15
ISLR	1.15651	4.3e-09
ATXN7L3B	1.15677	0.000933323
SCD5	1.15874	0.0278639
SLFN11	1.15937	5.52e-06
PTPN9	1.15995	1.67e-13
INMT	1.16044	2.05e-05
NCEH1	1.16128	0.00602362
KLRB1	1.16586	1.49e-05
CDC42EP1	1.16621	3.47e-10
COL3A1	1.16638	0.00111254
GINS1	1.16688	0.00425911
CD48	1.16927	0.0001703
NCF1 /// NCF1B /// NCF1C	1.17046	3.99e-07
FAM26F	1.17079	2.36e-05
GPR65	1.17179	5.59e-05
GPNMB	1.17306	0.0177989
PTOV1	1.17401	5.25e-20
THEMIS	1.1744	9.59e-07
STAT4	1.17587	2.94e-11
PRC1	1.17648	0.00346821
C1orf216	1.17779	1.29e-08
MORC4	1.17935	6.67e-06
CRIP1	1.17979	0.000283698
BOK	1.18058	4.5e-18
NPW	1.1818	0.00983156
AC128677.4 /// CH17-132F21.1 /// IGKV1OR-1 /// IGKV1OR-1 /// IGKV1OR10-1 /// IGKV1OR10-1 /// IGKV1OR2-2	1.1823	0.000150344
CKAP4	1.18271	5.57e-13
DOCK11	1.18359	4.43e-05
TMEM214	1.18392	3.5e-19
CST7	1.18433	1.11e-05
RUNX3	1.18483	1.54e-07
NCKAP1L	1.18513	9.52e-06
GPR171	1.18737	7.15e-05
JUN	1.18802	9.46e-05
DDB2	1.19071	2.26e-06
FBLN5	1.19107	0.00204804
SEMA4D	1.19301	2.61e-05
TNFSF13B	1.19625	0.000183111
PRKCB	1.19627	9.35e-06
ORAI1	1.19889	1.52e-16
CDKN2C	1.19966	0.000321105
FAM57A	1.2009	1.48e-07
OXCT1	1.20112	1.86e-06
TMEM204	1.20439	4.09e-12
DOCK8	1.20601	0.000398748
FGR	1.20643	8.93e-07
CH25H	1.20658	0.00153035
CD24	1.20664	0.0494099
SEPN1	1.20683	4.02e-13
PDGFA	1.20688	0.000401985
ARRB2	1.20789	1.82e-18
RASSF2	1.20819	6.05e-07
POR	1.20913	4.79e-12
OAF	1.21121	1.78e-15
NCAPG	1.21194	0.000420426
CST3	1.21371	2.57e-16
CENPT	1.21626	5.14e-17
PFN1	1.21849	1.07e-16
CKAP2 /// IGLC1 /// IGLJ2 /// IGLJ2 /// IGLJ3 /// IGLJ3 /// IGLJ3 /// IGLV1-44 /// IGLV2-14 /// IGLV@	1.21941	0.00039442
PMAIP1	1.21975	2.48e-10
GORASP1	1.22038	3.25e-32
TRIM69	1.22508	5.11e-05
abParts /// IGKC /// IGKV4-1 /// IGKV4-1	1.22523	0.00570303
MLF2	1.22594	5.71e-28
TMEM100	1.22668	0.000492124
APOBEC3B	1.22835	0.00106851
NKG7	1.22837	5.41e-06
MX2	1.22965	2.41e-05
EMB	1.23	1.83e-07
KIF20A	1.23076	0.00124956
ANK2	1.23148	4.85e-05
THBS2	1.23173	0.00938886
GRINA	1.23231	9.4e-15
AMPD3	1.2334	4.08e-07
CXCR4	1.23424	3.14e-07
GEM	1.24119	0.00354721
OAS3	1.24304	2.94e-06
HLA-DQA1 /// HLA-DQA2 /// LOC100509457	1.2455	0.00312545
LRP5	1.24703	1.92e-10
FLJ32255	1.24879	2.97e-13
COL1A2	1.25034	0.00314351
BUB1B	1.25107	0.00112769
AURKA	1.25113	2.84e-06
EVI2A	1.25424	0.000271119
C16orf58	1.25559	3.72e-14
FOS	1.25582	0.00067128
MICB	1.25652	9.87e-05
MTSS1L	1.26115	1.02e-07
RGMB	1.26276	8.89e-13
C6orf136	1.26287	3.26e-13
VSIG10L	1.2633	6.69e-09
RAD51AP1	1.26442	0.000352154
SIRPG	1.26674	6.24e-06
ASPM	1.26862	0.00690922
METTL7B	1.26862	1.06e-10
MS4A1	1.26945	9e-08
TNFRSF21	1.27029	1.93e-05
IGLL5	1.27135	0.000552702
NEK2	1.27619	2.41e-05
TIMP2	1.28164	4.33e-08
CISH	1.28348	0.000295761
GABRE /// MIR224 /// MIR452	1.28414	0.000262482
POGK	1.28452	1.88e-15
XCL1 /// XCL2	1.28625	3.8e-05
CHST9	1.28836	0.00566342
IGLC1 /// IGLJ3 /// IGLV2-14 /// IGLV@	1.28972	0.00143982
TRIM28	1.28984	3.75e-26
MANEAL	1.29403	4.29e-13
IL2RB	1.29605	4.75e-09
HMMR	1.29808	0.00137954
LOC101928589 /// TMEM164	1.3004	7.04e-11
ANKRD36BP2	1.30178	9.89e-08
EPHA3	1.302	0.00840661
ACTN4	1.303	7.08e-21
USB1	1.30344	3.36e-23
SEL1L3	1.30568	0.000110431
FAM60A	1.30606	2.4e-07
IGLJ3 /// IGLV3-19 /// IGLV3-19	1.30636	0.00316986
IGLJ3	1.30812	0.000733482
NFAT5	1.31091	7.91e-05
KDELR3	1.31115	0.00106965
TNFAIP3	1.31124	1.09e-07
CSF1R	1.31379	3.8e-11
VIPR1	1.31383	8.03e-13
BCL11B	1.31575	5e-06
IGH /// IGHA1 /// IGHA2 /// IGHD /// IGHG1 /// IGHG3 /// IGHG4 /// IGHM /// IGHV3-23 /// IGHV4-31	1.31633	0.00682386
NETO2	1.31645	2.57e-10
ITGAL	1.31885	1.36e-06
SPTAN1	1.31913	3.94e-16
RDH12	1.31991	8.73e-05
IL2RG	1.32117	2.68e-11
ECM1	1.32143	1.04e-18
RASSF3	1.3227	8.7e-05
C1QTNF5 /// MFRP	1.32385	2.22e-13
PPP2R1A	1.32582	2.39e-17
S100A11P1 /// S100A11P1	1.32846	4.08e-09
ARHGAP9	1.32974	6.17e-07
LBH	1.33156	3.46e-06
CDKN3	1.33333	0.00183466
LINC00152 /// LOC101930489 /// MIR4435-1HG	1.3335	0.000346042
TP53	1.33528	1.05e-14
PHF12	1.3355	2.76e-09
FAM150B	1.33569	0.00165301
LAIR2	1.33694	5.85e-08
SLFN12	1.33904	2.48e-05
HCLS1	1.35252	2.02e-09
LXN	1.35583	0.00223526
DNAJC7	1.35783	0.000146447
CD52	1.3601	0.00020397
TRIM22	1.36099	2.62e-05
UHRF1	1.36224	0.00121449
CFL1	1.36698	3.3e-10
PDGFD	1.36862	0.000888727
CDKN1A	1.37106	3.37e-06
RCSD1	1.37419	5.49e-09
PTTG1	1.37487	1.14e-05
CCL4	1.37587	8.33e-05
RGCC	1.3805	0.00075563
STK39	1.38363	1.51e-06
GZMK	1.38369	0.000210854
FCGR1A /// FCGR1B /// FCGR1C	1.38553	0.00131719
IGK /// IGKC	1.38737	0.000910867
ZNF738	1.38976	1.95e-06
MMD	1.39065	1.07e-09
HPSE	1.39128	0.00011428
PEX19	1.39258	2.17e-24
PARVG	1.39475	5.9e-12
FABP4	1.39584	0.00595018
LRRC41	1.39656	1.05e-19
CSF2RB	1.39704	2.73e-05
CD27	1.39999	1.05e-05
CCR2	1.40031	0.000143617
ATP6V1G2-DDX39B /// DDX39B /// SNORD84	1.40448	1.87e-24
PVRIG	1.40904	2.56e-08
AP2M1	1.41047	1.08e-18
ELOVL7	1.41328	0.00178212
R3HDM4	1.42058	2.78e-22
TRAC	1.42838	2.71e-05
SERPINE2	1.42891	3.03e-05
LEPR	1.43611	3.82e-05
SLC25A47	1.43761	4.1e-08
PTPN22	1.43994	5.2e-06
LOC102724788 /// PRODH	1.44003	1.79e-06
CLIC6	1.44024	0.0044617
TNFAIP8	1.44438	1.7e-05
C12orf75	1.45166	0.00197362
KCNJ16	1.45198	0.00240334
SAMD9L	1.45329	3.2e-06
PLP2	1.45681	1.06e-07
FXYD5	1.457	3.78e-12
CENPU	1.45933	0.00390043
P4HA1	1.46291	1.46e-05
COL6A2	1.46391	2.37e-05
FCGR1B	1.46568	0.00479427
KIAA0101	1.46908	0.000375993
HDAC6	1.47092	3.74e-30
GZMA	1.47225	0.000114894
HLA-DMA	1.47271	1.41e-05
LUM	1.47786	0.00554012
SPATA18	1.48094	3.9e-05
HCK	1.48704	2.26e-09
CKAP2 /// DKFZp667J0810 /// IGLC1 /// IGLJ2 /// IGLJ2 /// IGLJ3 /// IGLJ3 /// IGLJ3 /// IGLV1-36 /// IGLV1-36 /// IGLV1-44 /// IGLV1-50 /// IGLV1-50 /// IGLV@	1.48726	0.00436887
CXCL11	1.48855	0.0143315
RCAN2	1.48989	0.000564286
SMOC2	1.4939	0.00148809
ANKRD22	1.49696	0.00185435
SASH3	1.50105	2.75e-08
LRRC25	1.50446	1.49e-16
CAPN2	1.5045	1.22e-06
FAM72A /// FAM72B /// FAM72C /// FAM72D	1.51267	4.75e-07
TFEC	1.51313	0.000111873
PLEK2	1.51624	0.000588531
GPR18	1.51775	1.06e-05
GPC3	1.52421	0.030103
BANF1	1.5244	2.64e-24
TYMS	1.52631	9.12e-06
BICC1	1.52917	0.00730324
SH3BGRL3	1.53101	1.39e-12
LOC100287497	1.53558	2.52e-13
LAMP3	1.53593	0.000189212
EGR2	1.53593	2.39e-06
FAM3B	1.54144	0.00848951
ITM2A	1.54168	0.000785981
PBK	1.54246	0.00416847
JAZF1	1.543	6.36e-07
TM6SF1	1.54521	8.44e-07
P2RY13	1.54752	9.15e-09
PDE4B	1.5495	7.8e-09
CECR1	1.55599	4.44e-07
RASGRP1	1.55819	0.000127914
FKBP1A /// LOC101929368	1.56182	1.7e-16
RBM42	1.56383	7.9e-33
C15orf48	1.56603	0.00240001
CCNE2	1.56629	3.56e-06
ADAMDEC1	1.56696	0.000671207
OAS2	1.56868	1.37e-06
MYOM1	1.57237	2.26e-05
GPX3	1.57964	5.92e-13
TPX2	1.57969	4.95e-08
CHST4	1.58079	0.000404781
CD69	1.59078	9.49e-06
BCL2A1	1.59676	6.89e-06
ENPP2	1.60542	1.42e-05
IGH /// IGHA1 /// IGHA2	1.61155	0.00198483
LONRF2	1.61978	1.41e-05
ZFPM2	1.62768	5.16e-07
S100A11	1.63007	1.1e-07
MIR155 /// MIR155HG	1.63047	0.000297786
IGFBP4	1.63223	6.2e-17
WBP2	1.63416	1.85e-14
CCL8	1.63466	0.000321985
DCTN1 /// SLC4A5	1.65113	1.19e-22
PLA2G2A	1.6512	0.00655727
ID4	1.65669	0.00532761
AKT1	1.66423	1.74e-30
MGP	1.66492	0.00140834
CLDN10	1.66635	0.00110038
CDK1	1.67927	0.00013776
IGKV1-37 /// IGKV1-37 /// IGKV1D-37 /// IGKV1D-37	1.68396	8.5e-05
DKK3	1.68479	7.14e-05
LENG8	1.69097	1.6e-15
NUSAP1	1.69291	5.75e-05
RGS4	1.69315	0.000213626
ZWINT	1.69798	0.000414086
TOX	1.69891	1.37e-05
IGKV1OR2-108 /// IGKV1OR2-108	1.71432	0.000124349
IGKC /// IGKV2-28 /// IGKV2-28 /// IGKV2D-28 /// IGKV2D-28	1.72196	0.000528786
CCL5	1.73199	1.31e-05
CD2	1.73893	3.85e-06
IGLL3P	1.751	1.48e-05
PLD3	1.76022	4.35e-18
H19 /// MIR675	1.76937	0.0031137
ITK	1.77474	1.32e-06
PLTP	1.77973	7.44e-13
TRBC1	1.78855	6.87e-06
APCDD1	1.79025	4.48e-05
PHLDA1	1.79227	0.000569557
FABP5	1.79623	0.000683943
CCL21	1.81366	0.000424534
CCL20	1.81397	0.00385178
TMEM154	1.82266	0.000133146
MTHFD2	1.83302	5.53e-06
DCDC2	1.83901	0.00253413
CD8A	1.86662	1.77e-05
EGFR	1.87929	1.06e-07
SOX9	1.87974	0.000980975
MAB21L2	1.90627	7.15e-08
IGKV1-17 /// IGKV1-17	1.93331	0.000377925
XPNPEP2	1.95577	0.00315725
SIK1	1.96347	1.21e-05
DTL	2.00134	1.74e-05
CXCL6	2.05102	0.00319386
CCL19	2.05395	0.00146361
CXCL8	2.06891	0.000644567
EPCAM	2.07704	0.00742392
AKR1B10	2.10601	0.0388706
IGLV1-44	2.11048	1.95e-05
RRM2	2.19539	0.000178448
EFEMP1	2.29047	0.000218994
IGLC1	2.31934	1.89e-05
IL32	2.77519	1.8e-10
CXCL10	2.82486	3.55e-05
IGHG1 /// IGHG2 /// IGHM /// IGHV4-31 /// MIR8071-1 /// MIR8071-2	2.85721	7.95e-06
CXCL9	2.96205	1.5e-05
GABBR1 /// UBD	3.41118	5.58e-06
