# Supplementary material for: Investigation of the relationship between chronic hepatitis B and tuberculosis using bioinformatics and systems biology approaches
Source: Front Med (Lausanne). 2025 Jun 12;12:1519216. doi: 10.3389/fmed.2025.1519216 (PMC12198134; doi:10.3389/fmed.2025.1519216)
Supplement: Supplementary file 6 [file Table_6.xlsx]

## Sheet: TB_DEGs
Gene Name	log2FC	P_value
SEMA3F	2.47497	9.70633e-05
BZRAP1	1.4917	4.15237e-06
TMEM132A	1.05827	0.000268119
SYN1	1.35096	0.0190256
CAMK1G	1.42602	0.000781981
PLEKHG6	1.51944	6.7979e-06
PLAUR	1.16126	2.87657e-05
LTF	1.28293	0.020704
MAMLD1	1.3492	0.00234856
PHLDB1	1.30789	0.0070682
MARCO	1.33381	0.02251
MSR1	1.26691	0.000552002
FAM65C	1.89655	3.36044e-07
TG	1.26644	3.30542e-05
UTS2	2.77962	0.0110247
PRDM1	1.0786	0.00189907
BCAT1	1.05991	0.000118182
SPAG4	1.27111	8.11632e-07
DDX3Y	1.14952	0.000981712
ATP1B3	1.21503	9.02052e-07
MAPK6	1.07283	1.3269e-06
ATP2B1	1.03054	7.45749e-05
PTGS2	1.397	2.87657e-05
EDN1	1.19936	5.8536e-06
CXCL2	2.0329	6.7979e-06
TRMT6	1.56583	1.24395e-06
CREM	1.01143	3.71577e-06
UPB1	1.48089	0.000297016
MMP9	1.09441	0.013444
KLF5	2.00519	4.98635e-05
FLT1	2.17854	4.68845e-07
RGCC	2.1495	9.70633e-05
IRG1	2.64476	0.000110577
SLC7A5	2.0596	7.8139e-06
SQLE	1.41948	2.50095e-05
HAS1	1.69529	6.51589e-07
NAMPT	1.2439	3.97122e-07
ITGB8	2.54373	7.45749e-05
STX1A	1.50719	0.000184482
SERPINE1	1.40612	0.00211288
AHR	1.09914	1.05856e-05
UNC5B	1.08396	0.0112394
CHRNE	2.19853	9.02052e-07
CCL7	4.19796	2.87657e-05
CCL2	4.42731	1.41531e-05
FAM20A	2.8326	6.7979e-06
AREG	2.71029	3.97122e-07
CD69	1.85281	0.000162556
CYP27B1	1.06196	0.000118182
WASF1	1.32925	1.7088e-06
SLC16A10	3.89716	3.36044e-07
HBEGF	1.84762	4.68845e-07
SELK	1.00374	7.45749e-05
HES1	3.18841	0.00432794
CCL20	3.41596	0.000342384
IL1R2	2.0775	1.2246e-05
IL1R1	1.60023	3.0156e-05
IL1RL2	1.72694	0.000236928
IL18R1	1.15201	0.000143099
IL18RAP	1.75305	2.17229e-05
SWT1	1.13364	3.18726e-06
CTH	1.72816	1.2246e-05
GBP1	1.66107	0.000236928
F3	3.08788	1.59116e-07
SGK1	1.12622	0.000386356
SPP1	1.99488	0.0070682
CTNNAL1	1.60496	3.0156e-05
NR4A3	2.7963	1.05981e-06
CD274	1.50016	0.000620539
CLU	3.35801	1.99988e-06
HCRTR1	1.59581	6.51589e-07
SPINK4	1.36592	1.63415e-05
EGR2	2.45343	1.99988e-06
MMP19	2.42978	3.18726e-06
TNFAIP6	1.52685	0.000435562
ACSL3	1.04948	2.79151e-09
PI3	2.23362	3.30542e-05
SLPI	3.07006	3.97122e-07
SDC4	1.07577	0.000435562
LYPD3	1.02777	0.000876587
EREG	2.43157	9.02052e-07
HS3ST3B1	2.19106	7.67032e-07
MCM8	1.19447	6.52737e-05
FFAR2	1.41581	2.73128e-06
STEAP4	2.05941	0.000143099
LIF	1.78307	1.88501e-05
ALDH1A2	1.15214	2.79151e-09
LPPR3	1.23323	2.17229e-05
LDLR	1.40369	3.30542e-05
ZNF331	1.34932	4.32773e-06
TXLNG2P	1.09828	0.00355186
ULBP2	1.94226	0.000781981
SH3BP5	1.0583	1.99988e-06
PPARG	2.30637	2.50095e-05
CHI3L1	1.89915	3.79456e-05
BEX1	1.59244	0.000209166
IRAK2	2.12026	6.7979e-06
EMP1	1.86576	1.41531e-05
OASL	1.09954	2.50095e-05
PNPLA8	1.72986	9.30503e-10
LAMC1	2.05918	1.88501e-05
SPRY2	2.45651	4.32773e-06
EDNRB	2.02821	2.12411e-06
IL6	2.77219	7.45749e-05
ABHD17C	1.08707	5.0356e-06
HLX	1.28839	3.97122e-07
IL10	2.9803	1.7088e-06
ENPP2	2.69877	5.52984e-07
THBS1	3.78424	2.17229e-05
DUSP5	1.13535	5.7078e-05
STAT4	1.00991	0.000110577
RASGEF1B	1.53556	6.7979e-06
ANXA3	1.72111	9.70633e-05
SLC39A8	2.69764	2.73128e-06
GABARAPL1	1.05113	0.000162556
PHLDA1	2.68902	6.7979e-06
RDH12	1.29588	5.52984e-07
SLC25A47	1.46157	0.000876587
HAPLN3	2.01056	5.7078e-05
MCTP2	1.31826	6.7979e-06
KIFC3	1.37371	2.87657e-05
RGL1	1.17284	7.88693e-06
THNSL2	2.56349	7.8139e-06
CSRNP1	1.20566	3.71271e-07
ILDR1	1.17209	1.05981e-06
PLK2	1.84491	2.73128e-06
LHFPL2	1.45367	1.2246e-05
TNFRSF21	1.86107	9.1416e-06
CRB2	1.12708	2.33827e-06
SERPING1	1.04974	0.000620539
ARID5B	1.29713	1.55859e-08
SLC7A11	1.98829	0.0017053
MLF1IP	1.13986	0.000236928
TCTEX1D1	2.00583	1.05856e-05
ANKRD22	1.91945	0.000386356
PRDM8	2.83114	1.7088e-06
BMP6	1.29688	2.51059e-05
DNAAF1	1.62997	0.00392969
GAL3ST2	1.62971	0.00122782
GBP5	2.12269	0.000876587
CCDC173	1.05575	0.0146833
SAMSN1	1.6383	1.24395e-06
C15orf26	1.22194	1.18174e-07
KCNJ15	1.93153	9.02052e-07
ETS2	1.08599	3.36044e-07
C2orf62	1.24893	1.24395e-06
C1QC	1.21614	0.000696928
ALPL	1.31654	0.000981712
GBP2	1.39059	8.512e-05
S100A11	1.10297	0.000110577
CXCR1	1.3778	0.000620539
CXCL3	3.38604	4.32773e-06
CXCL5	2.06558	0.0017053
CXCL1	1.98038	6.7979e-06
CDCP1	1.73349	0.000268119
MFI2	2.09353	7.45749e-05
SGMS2	1.12639	2.50095e-05
SPRY1	2.91393	3.36044e-07
STARD4	1.68985	7.88693e-06
GEM	1.06367	0.00355186
NFIL3	1.20751	3.36044e-07
OTUD1	1.14394	6.29486e-07
TMEM52B	1.89047	2.17229e-05
IFI27	1.78954	0.000386356
MFAP4	1.60151	7.67032e-07
NDEL1	1.02239	6.51589e-07
RRAD	2.28802	3.61121e-05
CA4	1.58391	0.000125851
TPM4	1.03082	2.50095e-05
PLIN4	1.11976	0.000209166
TMEM88	1.41464	2.50095e-05
TMEM99	1.41378	0.000781981
CPLX1	1.5188	0.00150695
FAM110B	1.15235	1.05981e-06
CRADD	1.68708	3.36044e-07
RNASE3	1.56237	0.000143099
IL8	1.69744	4.35192e-05
SDC2	2.85799	2.33827e-06
HTRA4	1.24081	4.98635e-05
SYAP1	1.23789	5.52984e-07
LMOD2	1.04029	3.79456e-05
SPSB1	2.43947	1.99988e-06
SMPDL3A	1.13221	5.0356e-06
TMEM217	1.27672	2.12411e-06
LIPM	1.81119	0.000781981
SLC2A14	1.21522	0.000110577
FAM86B3P	1.03577	0.00479679
TRIB1	1.09418	6.51589e-07
OLR1	2.73357	0.000236928
NABP1	1.20194	3.30542e-05
C9orf131	1.22605	2.12411e-06
SH3PXD2B	1.02029	1.2246e-05
NLRP6	1.50424	1.59116e-07
NRIP3	2.28119	5.8536e-06
LONRF3	1.2543	8.512e-05
FOSL1	1.03032	1.41531e-05
RNF152	3.19829	2.73128e-06
TYMS	1.12845	6.52737e-05
OR2B11	1.80081	1.45867e-06
RP1-232L22__B.1	1.15651	1.05856e-05
KCNG2	1.13339	0.000110577
MAF	1.02713	0.000981712
THBD	1.88264	9.02052e-07
ADORA2A-AS1	1.45031	2.51059e-05
C17orf96	1.04587	0.00260809
EGR3	3.4052	1.05856e-05
TNFSF15	1.02421	0.012298
PHLDA2	1.54044	0.00642424
GPR3	1.05857	1.63415e-05
RGMA	1.7239	2.73128e-06
MXRA7	2.16048	0.000303128
EPGN	3.26176	1.7088e-06
VMO1	1.22535	0.000386356
GPR97	1.88671	1.63415e-05
PCBP3	1.09421	0.000236928
CCR3	1.05665	3.33539e-06
KREMEN1	1.99085	3.71577e-06
CSF1	2.33752	2.73128e-06
DUSP8	1.86305	0.00211288
SOCS3	1.07328	6.52737e-05
PDE4B	1.18646	4.35192e-05
GSTT1	3.63665	0.00355186
PRR16	1.46434	1.05981e-06
MAFF	1.28758	0.000268119
CCIN	1.26044	0.000209166
PDE2A	1.37015	2.87657e-05
TNFRSF18	2.70275	5.7078e-05
NANOS3	1.10363	0.0112394
CXXC11	2.40003	0.00189907
AGAP4	1.49234	3.79456e-05
PDCD1	3.51621	0.000162556
TCTEX1D4	1.30928	2.87657e-05
ASTL	1.75388	8.53209e-05
IL1RAP	1.22026	1.62838e-09
RFX8	1.78895	4.31233e-05
FAM72A	1.02536	6.09798e-05
S100A2	1.08374	0.000876587
LAMB3	2.7477	5.14638e-06
SERPINB2	1.81429	1.63415e-05
FCGR1B	1.18784	9.70633e-05
NRARP	2.06497	4.31233e-05
EIF1AY	1.2254	0.000297016
PNP	1.35896	1.3269e-06
GK	1.15354	1.59116e-07
GJC2	1.38597	3.18726e-06
TGM2	1.31134	0.00479679
Y_RNA	2.3376	4.15237e-06
ADAMTSL4-AS1	1.13608	2.73128e-06
LIPN	1.35928	1.05981e-06
NEU4	3.69274	9.70633e-05
ANKRD28	2.07885	1.2246e-05
RNVU1-15	1.63583	0.000125851
MIR645	1.79333	1.05981e-06
GPX3	1.17552	0.000143099
IGLC2	1.01655	0.0190256
IGHG2	1.28217	0.00853259
RNVU1-13	1.59109	0.012298
RNVU1-19	1.16747	0.00346096
FTH1P12	1.45896	0.000303128
RP11-47G11.3	1.11711	0.00049057
LAP3P2	1.17881	1.41531e-05
AL645728.1	1.05021	2.73128e-06
MIR17HG	1.80857	1.41531e-05
RP11-465B22.3	1.4636	5.7078e-05
SPTLC1P2	1.7155	5.8536e-06
RP11-12A2.1	1.89037	7.88693e-06
HIST1H3PS1	1.09455	1.7088e-06
BTBD19	1.46563	1.88501e-05
ADRA2B	2.56887	1.2246e-05
AC091633.3	1.01028	1.24395e-06
AC079630.2	1.20773	0.00049057
RP11-445P17.8	1.54322	0.00260809
AC114730.3	2.59203	0.00109841
FAM96AP2	1.01808	0.000162556
AF124730.4	1.14532	0.000162556
GBP1P1	2.44288	0.000143099
RP11-460N20.5	1.19189	8.512e-05
RP11-10J5.1	1.21402	0.0017053
RP11-375H17.1	1.01162	0.0244515
RP11-128M1.1	2.00021	0.000781981
TEX41	1.32497	3.71577e-06
AL672294.1	1.03044	0.00260809
AC053503.11	1.10161	6.52737e-05
SLC9A7P1	1.13828	4.41989e-09
RP11-350G8.5	1.96053	9.1416e-06
RP11-135J2.4	1.64644	0.00853259
AC012368.1	1.09283	6.52737e-05
AL390877.1	1.58617	0.000603934
ATP5G2P4	1.61891	5.0356e-06
NAMPTL	1.82255	1.05981e-06
AC013444.1	1.10362	1.41531e-05
RP1-151F17.1	1.25499	0.000125851
AC104695.3	1.55615	3.71577e-06
MIR181A1HG	1.13562	1.88501e-05
RP4-779E11.3	1.4717	0.000781981
RP4-737E23.2	4.04274	0.00529229
AP000695.6	1.7703	0.00152987
VAV3-AS1	1.87866	0.000184482
RP4-753D10.5	2.05582	1.62838e-09
ZNF674-AS1	1.09032	5.8536e-06
RP11-367G18.1	1.37098	0.00137119
AP001422.3	1.50793	2.50095e-05
CCDC147-AS1	1.5633	1.7242e-05
AC011747.3	1.65532	4.98635e-05
HLA-DPA2	1.005	0.000138586
RP11-134P9.3	1.1539	1.45867e-06
FAM225A	1.25871	1.2246e-05
MKLN1-AS1	1.03073	5.8536e-06
XX-FW83128A1.2	1.48953	3.30542e-05
MRPL35P2	1.36115	0.00392969
RP11-557H15.4	2.1383	3.18726e-06
SLC16A6P1	1.54622	1.63415e-05
RP5-1011O1.2	1.54644	0.000781981
RP1-266L20.2	2.33052	8.512e-05
AC002511.3	2.15398	2.73128e-06
RP11-520A21.1	1.52156	0.00189907
AC002511.2	2.45238	3.71577e-06
AC016831.7	1.23047	2.73128e-06
AC010095.6	1.01465	6.52737e-05
LINC00656	1.03857	4.68845e-07
CASKP1	1.28766	0.00137119
RP3-460G2.2	3.04315	6.52737e-05
RP11-182N22.8	1.4006	1.88501e-05
RP11-146I2.1	1.23508	2.87657e-05
RP11-213H15.1	1.97547	5.8536e-06
LINC00229	1.46422	0.00234856
C5orf58	1.09581	5.8536e-06
LINC00676	2.86815	1.63415e-05
LINC01032	1.10117	0.000696928
MIR155HG	1.78623	0.000162556
RP11-439A17.10	1.49718	4.98635e-05
AC114730.2	2.77597	0.000876587
CTB-114C7.3	2.36887	3.79456e-05
AP000351.10	1.51742	0.00529229
HLA-W	1.01189	7.67032e-07
RP11-142A5.1	1.63592	0.00583356
WI2-925H4.1	1.11126	0.0244515
LINC00607	1.04051	0.000342384
RP5-1022P6.5	1.14697	0.000236928
AF064858.8	1.83004	2.33827e-06
AC005027.3	2.13187	0.00538023
AC113607.1	2.29057	0.000110577
RP5-1120P11.1	2.62496	4.5362e-08
AF064858.11	3.00903	4.68845e-07
RP11-54A4.2	1.00656	2.50095e-05
LINC00322	2.13187	0.00538023
ARPC3P2	1.23173	3.36044e-07
RP11-436D10.3	2.04144	4.35192e-05
snoU13	1.08425	5.0356e-06
RP11-758P17.3	1.10134	2.73128e-06
AC017002.1	1.78484	0.00479679
RPL21P11	1.32909	0.000386356
RP11-1094M14.1	1.73855	0.00355186
RPL35AP26	1.0032	0.00109841
OSTCP1	1.0792	1.45867e-06
CTB-111H14.1	1.11023	1.99988e-06
RN7SL402P	1.69971	0.0028936
RPL34P22	1.0045	0.012298
RP11-165P7.1	1.32396	0.000125851
CRNDE	1.38853	0.0019265
LUCAT1	1.87828	1.41531e-05
SUMO2P6	1.3585	1.05856e-05
RP11-381N20.2	3.79208	7.67032e-07
RP11-701P16.4	1.02255	0.000162556
AC069368.3	1.02825	4.35192e-05
APOBEC3B-AS1	1.86482	0.000342384
CTB-57H20.1	1.14938	0.000110577
TMEM158	1.46436	1.42209e-05
CTB-114C7.4	1.35156	0.0017053
IQCJ-SCHIP1	1.54289	4.32773e-06
RP11-159J3.1	1.3969	7.88693e-06
RP11-280G9.1	3.84664	9.02052e-07
RP11-37B2.1	1.11522	6.7979e-06
RP11-101E3.5	2.18951	2.66822e-06
CTC-552D5.1	1.65704	5.8536e-06
RNU1-61P	1.16608	0.0070682
RNU7-29P	1.37714	0.000184482
RP11-779O18.1	2.04772	3.30542e-05
RP11-175E9.1	1.17885	0.020704
RP11-593P24.2	2.82782	0.000184482
RP11-157E21.1	1.49218	7.45749e-05
KB-1732A1.1	1.10802	1.41531e-05
RP11-246K15.1	1.19407	0.00776953
KB-1507C5.4	1.44945	0.00642424
RP11-452H21.1	1.2205	5.8536e-06
CTD-2589M5.5	1.2971	0.000981712
RP13-870H17.3	2.19723	5.8536e-06
RP11-94P11.4	1.09188	0.000162556
RP11-1082L8.3	1.6606	1.2246e-05
RP4-607I7.1	1.43298	2.50095e-05
RP11-212D19.4	1.04756	1.05856e-05
RP11-428G5.5	1.09826	0.000162556
CCL3L3	2.58254	0.000297016
NLRP9P	1.07722	1.45867e-06
RP11-881M11.8	1.41245	1.99988e-06
RP11-467L13.4	1.23689	0.000457403
RP11-13A1.3	1.09252	9.1416e-06
RP11-443B7.3	1.50833	2.32626e-10
RP11-809C9.2	1.04664	0.00122782
RP11-981P6.1	2.56629	9.1416e-06
RP11-665C16.6	1.1697	0.00479679
RP11-7F17.7	1.60839	0.000696928
CTD-2341M24.1	1.05684	5.0356e-06
RP11-293M10.1	1.2855	0.00189907
RP11-561B11.3	1.37718	0.000876587
RP11-1017G21.4	1.03611	3.71577e-06
RP11-618G20.1	1.6017	9.1416e-06
RP11-47I22.4	1.53216	0.00260809
RP11-950C14.7	1.32031	5.7078e-05
RP11-182J1.12	1.08704	0.000876587
RP11-624L4.1	1.84417	1.45867e-06
RP11-519G16.3	1.89625	0.000143099
RP11-293M10.5	1.21099	0.00642424
RP11-229P13.25	1.18733	2.08396e-05
RP11-425D10.10	1.55423	1.7242e-05
RP11-923I11.4	1.07093	4.35192e-05
AF213884.2	1.05927	0.00392969
RP11-69H7.2	1.21545	2.50095e-05
CTD-3247F14.2	3.14676	2.12853e-07
RP11-169E6.1	1.27387	6.7979e-06
RP11-510J16.5	1.0506	0.0017053
AC144831.1	1.2757	1.63415e-05
RP11-670E13.3	1.08943	1.88501e-05
AC139099.4	1.56034	2.33827e-06
RP11-667K14.3	2.30564	6.97878e-09
HNRNPCP4	1.04513	5.52984e-07
RN7SL473P	1.60193	9.02052e-07
AC093788.1	1.05281	0.020704
AC113208.1	2.38968	3.71577e-06
CTB-41I6.1	1.09229	9.57465e-06
RP11-180P8.3	1.51881	0.000110577
MIR4482-1	1.48658	0.00320738
RP11-799D4.4	1.09225	5.8536e-06
RP11-806H10.4	1.41936	7.67032e-07
AC092299.7	1.05714	0.000342384
RP11-566K11.7	1.05308	0.0160223
CTD-2357A8.3	2.63814	4.32773e-06
RP11-126O1.5	1.28375	7.45749e-05
CTC-550B14.7	1.54114	1.05856e-05
RP11-118B18.1	1.35801	0.000696928
AC005549.3	1.98383	0.000125851
NAPA-AS1	1.90674	1.63415e-05
AC006129.1	1.29809	2.33827e-06
CTB-61M7.2	1.23442	7.67032e-07
MGC4771	1.02205	0.0174674
CTD-3023J11.2	1.16296	0.00137119
CTD-3214H19.16	2.5847	6.51589e-07
RP6-99M1.2	1.3578	2.50095e-05
AC005776.1	1.54828	0.000162556
RP11-326C3.15	1.5718	0.000303128
CTA-293F17.1	1.77125	0.000143099
LINC00936	1.08465	8.512e-05
RP11-560J1.2	1.09193	7.67032e-07
RP11-375N15.2	1.05383	0.000620539
RP11-1002K11.1	1.28265	0.000342384
RP11-54O7.17	1.00288	0.00936197
CTA-384D8.35	1.04791	0.0017053
RP4-673M15.1	1.19589	0.000268119
GS1-279B7.2	1.59695	6.51589e-07
AC144652.1	1.50645	0.00122782
RP5-973M2.2	1.66217	0.00109841
LLNLR-246C6.1	1.40586	2.17229e-05
PDK4	-2.01953	7.45749e-05
E2F2	-1.45567	1.24395e-06
SLC9A3R2	-1.05184	1.63415e-05
HSD17B14	-1.25108	8.512e-05
DOCK3	-1.56098	0.00049057
MSH2	-1.35406	5.7078e-05
FAM118A	-1.00391	0.000110577
MYBL2	-1.11731	0.00137119
SNTA1	-1.15345	1.2246e-05
SMAD7	-1.05325	8.512e-05
PLLP	-1.34997	0.00355186
NME4	-1.2135	0.000125851
QPRT	-1.02584	1.24395e-06
BBC3	-1.38435	9.02052e-07
CD79A	-1.25124	9.1416e-06
DBP	-1.57542	3.18726e-06
ARHGEF17	-1.24907	6.7979e-06
UPK2	-1.31482	4.98635e-05
CISH	-1.04729	1.05981e-06
TXNIP	-1.4227	4.32773e-06
ID3	-2.37566	7.88693e-06
ZC2HC1B	-1.42762	0.00189907
TEX11	-1.45686	0.000435562
TBCC	-1.01788	5.52984e-07
RPP40	-1.02999	7.88693e-06
CD70	-1.1577	0.00122782
THRA	-1.1774	4.35192e-05
NR1D1	-1.36999	8.512e-05
TSKS	-1.21391	1.04682e-08
KLF2	-1.00962	1.16883e-05
CDC42EP1	-1.0241	0.0110247
KNSTRN	-1.03639	5.0356e-06
MIS18BP1	-1.04391	1.05856e-05
ANGPTL6	-1.09677	0.00122782
ACY3	-1.18127	0.000876587
RBM38	-1.29688	1.24395e-06
PEBP4	-1.67117	2.17229e-05
IRF4	-1.33888	3.97122e-07
SMAD6	-1.46247	0.000236928
KHK	-1.23922	1.2246e-05
CALHM2	-1.04972	4.68845e-07
CACNA1A	-1.11851	0.000981712
CTU1	-1.01448	6.7979e-06
AC027612.6	-1.23119	2.33827e-06
RHOB	-1.32371	0.000303128
ARHGAP39	-1.33284	0.000552002
LRRC4C	-2.56435	0.000236928
GRIK4	-2.45593	6.52737e-05
CLEC4F	-3.70261	0.000184482
MCOLN2	-1.36171	0.00234856
C16orf74	-1.07032	1.2246e-05
MS4A1	-1.55975	0.000552002
IL34	-1.0633	0.00189907
HIST1H2BD	-1.22619	4.98635e-05
SLC45A3	-1.04829	2.12411e-06
GIP	-1.84709	0.000303128
PTGIR	-1.02841	5.52984e-07
COL26A1	-1.32558	0.00152987
UBXN10	-1.20685	4.35192e-05
FAIM3	-1.06076	0.000552002
FCRL1	-1.08676	0.000781981
NUAK2	-1.35816	1.41531e-05
DUSP7	-1.35193	7.67032e-07
RP9	-1.03966	3.71577e-06
MELK	-1.50503	0.000209166
AK8	-1.3426	0.00049057
CKB	-1.03343	0.00211288
HPS6	-1.20511	2.33827e-06
PLD4	-1.15616	5.7078e-05
FAM129C	-1.21516	5.8536e-06
CYP2S1	-1.503	6.51589e-07
HIST1H2AE	-1.39369	0.00234856
CX3CR1	-1.01175	0.00049057
ENHO	-1.66202	1.7088e-06
KCNAB1	-1.02094	2.50095e-05
CD52	-1.59567	1.45867e-06
SLC30A1	-1.0321	1.7088e-06
ZNF296	-1.60508	5.52984e-07
CLEC12A	-1.08885	1.88501e-05
HPSE2	-1.01161	0.00529229
TIGD3	-1.02112	1.88501e-05
AGAP8	-1.47448	9.1416e-06
ZNHIT2	-1.07577	1.99988e-06
ZNF408	-1.02836	5.52984e-07
LRRC25	-1.11958	3.36044e-07
AIM1L	-1.95522	0.000189251
PLA2G16	-1.56814	9.70633e-05
B3GNT8	-1.28937	4.32773e-06
C8orf31	-1.11115	0.000162556
GIMAP7	-1.76913	0.00189907
FZD2	-1.21072	4.35192e-05
C9orf139	-1.42318	4.41989e-09
HIST1H2BC	-1.68733	0.00137119
AP003774.4	-1.32085	2.33827e-06
CLEC4G	-1.00309	0.000876587
RGS7	-1.03913	0.000696928
BEGAIN	-1.50017	0.0028936
PTGDR2	-1.95497	6.7979e-06
SGCZ	-1.31639	0.000552002
WBSCR17	-1.56105	0.000876587
HS6ST3	-1.26109	0.0146833
FAM212A	-1.87436	3.36044e-07
SYN3	-1.37948	0.000342384
ZBTB6	-1.23052	1.7088e-06
BAGE2	-2.17873	0.0028936
SOWAHD	-1.70027	8.67694e-08
HIST1H2BG	-1.91762	0.00260809
CLCN1	-1.12715	0.020704
GSPT2	-1.14023	3.71271e-07
RYR1	-1.09984	9.30503e-10
ZNF441	-1.00919	1.68351e-06
LYPD2	-1.2343	0.00211288
HIST1H3D	-1.49324	0.00049057
RPS26	-1.20723	9.70633e-05
MDS2	-1.0001	0.00109841
TEAD4	-1.53596	0.000696928
C2orf27A	-1.20773	0.00260809
ZNF823	-1.34557	1.45867e-06
CARD11	-1.14086	0.000162556
HSD3BP5	-1.03323	0.000303128
HSPA1B	-1.57847	6.7979e-06
NCR3	-1.07078	0.000603934
AC023490.1	-1.68035	0.00853259
HBM	-1.70738	0.00776953
TRBJ2-1	-1.38003	0.000125851
TRBJ2-3	-1.39569	0.00392969
IGHD	-1.88258	0.000386356
IGHM	-1.22865	4.31233e-05
IGHV3-15	-1.13434	0.02251
RP11-477N12.3	-1.37631	0.00642424
RP1-292B18.4	-1.08985	0.000781981
AC002463.3	-2.13969	0.0112394
AP000362.1	-1.86757	0.0028936
RP11-728K20.1	-1.88057	0.00260809
RP11-359D14.3	-1.87202	0.00234856
RP11-344B5.2	-1.07274	9.1416e-06
RP11-114B7.6	-2.27989	1.2246e-05
RP11-413P11.1	-1.62023	0.000620539
AC010884.1	-1.91757	4.35192e-05
RP11-134G8.7	-1.00463	1.88501e-05
RP5-884C9.2	-1.0209	0.0146833
AC011901.2	-2.41162	0.000125851
AC016735.1	-2.25706	6.7979e-06
AC012363.4	-1.02814	0.00355186
RP11-74C3.1	-1.76527	0.00853259
RP11-293P20.2	-1.85922	1.7088e-06
RP1-30E17.2	-1.77963	0.000435562
AP000705.7	-2.24118	0.000143099
AC018359.1	-1.13887	0.0017053
RP1-167F1.2	-1.45288	0.0028936
LINC00348	-2.58252	0.00529229
RP11-122M14.3	-1.32179	0.00479679
AC007285.6	-1.31358	8.512e-05
HPN-AS1	-1.74351	0.0028936
AC012501.2	-3.03615	1.2246e-05
AC079612.2	-2.33717	0.000981712
LINC00376	-2.71425	0.000125851
CES1P1	-1.87456	0.00642424
AC096649.3	-1.891	0.00479679
ABHD17AP4	-1.14991	0.00234856
AC011288.2	-1.19015	0.00392969
RP11-462L8.1	-1.74874	0.00122782
RP5-1142J19.1	-1.04761	7.45749e-05
RP1-274L7.1	-1.02447	6.52737e-05
RP11-215N21.1	-1.1397	0.000125851
AC016682.1	-1.08175	0.020704
AC022816.2	-1.39512	0.000781981
RP3-406P24.3	-1.03057	0.013444
RP11-379C10.1	-1.17406	0.000386356
RP11-38L15.3	-1.39186	3.33539e-06
AC068490.2	-1.28411	0.00355186
AC016995.3	-2.11253	0.000236928
AC068718.1	-2.51824	0.00150695
RP1-154K9.2	-1.60314	0.000781981
RP4-764O22.1	-2.06968	0.000386356
RP11-343J18.2	-1.64043	0.000876587
AC105053.4	-1.16474	9.57465e-06
RP11-14N7.2	-2.06684	1.88501e-05
AC007386.4	-1.21345	4.35192e-05
RP4-543J13.1	-1.59207	0.0102625
AC067959.1	-1.1264	0.0112394
RP11-40F8.2	-1.23796	0.0102625
RP4-655J12.4	-1.03039	0.000696928
AC079135.1	-2.37347	0.00776953
RP11-384P7.6	-3.78077	9.1416e-06
RP11-305F18.1	-2.22878	0.00109841
RP11-799O21.2	-2.22545	0.000386356
BIN2P1	-1.09422	6.97878e-09
RP11-166B2.1	-1.37227	4.32773e-06
AC010987.5	-2.48795	0.000162556
LL22NC03-86D4.1	-1.919	0.000268119
RP11-400N13.1	-2.61895	1.05856e-05
LINC00529	-1.4375	0.0102625
AC018731.3	-1.87314	0.0028936
RP11-154H17.1	-2.96088	8.512e-05
RP13-100A9.2	-1.03355	0.000303128
RP1-159A19.4	-1.85807	7.88693e-06
RP11-324C10.1	-2.4416	0.0017053
LINC00407	-1.5486	3.79456e-05
AC092657.2	-3.38409	4.98635e-05
AC002454.1	-2.95101	5.0356e-06
AC133680.1	-2.09974	0.00320738
AC092684.1	-1.13738	0.0146833
RP11-216M21.1	-4.58793	7.88693e-06
RP5-1164C1.2	-1.9253	0.00049057
CTD-2021J15.1	-2.00902	0.000209166
AC114765.1	-1.84311	0.00122782
GUSBP4	-1.07999	1.24395e-06
ENPP7P2	-1.01604	0.00234856
AC098831.4	-1.18647	0.000876587
SLC25A24P1	-2.04635	0.000691972
IGHJ5	-2.4452	0.000696928
RP11-290K4.2	-2.13732	0.000236928
IGHJ3	-1.70237	0.00642424
RP11-362A9.3	-1.25906	0.00479679
RP11-85M11.2	-2.14889	1.88501e-05
RP11-410D17.2	-1.29333	0.00137119
CASC8	-2.21154	0.00189907
CTB-129O4.1	-1.75142	1.24395e-06
RP11-419C19.2	-2.20842	2.50095e-05
RP11-125O18.1	-2.33549	0.0017053
RP11-608O21.1	-1.50387	0.00122782
RP11-287F9.2	-1.51141	0.012298
RP11-310I9.1	-1.3156	0.0190256
RP11-114J13.1	-1.81224	0.00583356
RP11-445O3.2	-2.18186	8.512e-05
RP11-622J8.1	-1.05394	0.00853259
RP11-665I14.1	-2.66993	0.000209166
RP11-141E13.1	-2.83505	0.000110577
RP11-141O11.1	-3.07425	0.000209166
RP11-6C14.1	-1.77976	0.0174674
RP11-340A13.2	-1.2405	0.00776953
RP11-549K20.1	-1.46053	0.00479679
RP11-404I7.2	-1.55971	0.02251
RP11-775H9.2	-4.60233	3.79456e-05
CTD-2532K18.1	-2.4796	0.000209166
RNU6-322P	-1.27242	0.0102625
RP11-941H19.3	-1.17112	0.000125851
RP11-127H5.1	-1.53259	0.000268119
RP11-13N12.1	-1.35551	0.00320738
RP11-653B10.1	-2.60677	0.000386356
RP11-89M20.2	-1.82528	0.00392969
RP11-32K4.1	-1.73251	0.000781981
RP11-513H8.1	-1.61879	1.05856e-05
RP11-317N12.1	-1.32826	0.000162556
RP11-563P16.1	-2.23004	0.0146833
RP11-708B6.2	-1.68413	0.00479679
RP11-164N3.2	-2.85237	0.0028936
RP11-626H12.1	-1.52264	0.012298
CTD-2655K5.1	-1.01679	2.17229e-05
RP11-587D21.4	-2.7499	0.000125851
CTC-497E21.5	-3.45198	0.000209166
PADI6	-1.25521	0.0174674
RP11-123O10.4	-2.12712	0.000435562
RP13-977J11.2	-1.08823	3.30542e-05
RP5-1096D14.3	-1.12905	0.000981712
RP13-941N14.1	-1.08344	8.67694e-08
RP11-749H20.1	-1.71425	0.02251
CTD-2547E10.3	-2.43485	2.17229e-05
RP11-150C16.1	-1.12778	0.0146833
OVCH1-AS1	-1.73526	0.000184482
RP11-167N24.3	-1.71602	0.000143099
RP11-314P15.2	-1.51873	0.012298
RP11-146E13.4	-1.97706	0.0160223
RP11-370I10.2	-1.39894	0.00355186
CTD-2307P3.1	-2.15171	0.000876587
SPESP1	-1.28754	2.73128e-06
RP11-112J1.2	-1.04264	0.0102625
RP11-104E19.1	-2.32862	0.000236928
RP11-218E20.2	-1.02516	0.000303128
RP11-603B24.1	-2.16376	1.05856e-05
CTD-2509G16.5	-1.67668	0.000125851
CTD-2128A3.2	-2.79273	8.53209e-05
RP11-305B6.3	-1.21854	0.00122782
RP11-26L16.1	-2.0837	0.000268119
RP11-187O7.3	-1.33711	0.00137119
CTD-2544M6.1	-1.48316	0.0070682
RP11-798K3.2	-1.14886	0.00434366
RP11-276M12.1	-1.54173	0.000981712
RP11-321G12.1	-1.35738	0.000143099
RP11-321F6.1	-1.2681	0.00260809
CTD-2034I4.1	-1.53993	0.00434366
RP11-648K4.2	-1.79525	0.00189907
RP11-566K19.3	-2.35737	0.00234856
RP11-507B12.2	-1.53828	0.00853259
HERC2P10	-1.35333	7.45749e-05
CTD-2336H13.2	-2.16386	0.013444
RP11-326A19.4	-1.58832	0.000435562
RP11-304L19.5	-1.1404	0.00109841
RP11-429P3.5	-1.18836	0.000435562
RP11-420N3.2	-1.09341	0.0017053
RP11-540B6.3	-3.33297	1.88501e-05
RP11-515E23.1	-2.13844	0.00434366
CTD-2377D24.8	-1.39321	0.0146833
U91319.1	-1.12024	0.0017053
MIR378I	-1.2482	0.0160223
RP11-78F17.1	-1.91605	0.00189907
MIR4737	-1.09022	0.00479679
RP11-524F11.2	-2.22377	9.70633e-05
RP11-888D10.3	-1.87648	0.00434366
RP11-387H17.4	-1.14638	0.000184482
NCOR1P2	-1.94864	0.000342384
RP11-60A24.3	-1.24184	0.000435562
RP11-595B24.1	-1.56722	0.00122782
MIR3671	-1.22421	6.7979e-06
RP11-296K13.4	-1.36738	0.000876587
RP11-172F10.1	-2.22094	0.00122782
RP11-101O21.1	-1.51913	0.0017053
RN7SL389P	-2.45413	4.32773e-06
RP11-1096G20.5	-1.32919	1.63415e-05
AL122127.4	-1.44166	0.0070682
RP11-838N2.5	-1.29669	0.00211288
AC005702.4	-2.19985	0.000386356
CTB-129P6.11	-1.11931	0.000209166
AC004791.2	-1.60614	0.000303128
CTD-2189E23.1	-1.12173	0.0017053
CTB-102L5.4	-1.38111	1.2246e-05
AP000688.1	-1.08281	0.0102625
AL646016.1	-1.03526	0.0146833
CTD-2586B10.1	-1.00559	5.8536e-06
CTC-457E21.9	-1.35482	0.000876587
ZNF818P	-1.53964	1.41531e-05
CTC-513N18.7	-1.41127	0.00189907
AC010760.1	-1.53851	0.00583356
CYP4F23P	-2.08965	2.50095e-05
CTB-180A7.3	-1.32663	0.000386356
CTD-3233P19.7	-2.65216	1.2246e-05
CTC-1337H24.1	-1.302	0.00320738
RP11-444A22.1	-2.86974	0.000552002
XXbac-BPG181B23.7	-1.0866	0.000162556
CTD-2303H24.2	-1.08464	0.00853259
