# Supplementary material for: Investigation of the relationship between chronic hepatitis B and tuberculosis using bioinformatics and systems biology approaches
Source: Front Med (Lausanne). 2025 Jun 12;12:1519216. doi: 10.3389/fmed.2025.1519216 (PMC12198134; doi:10.3389/fmed.2025.1519216)
Supplement: Supplementary file 7 [file Table_7.xlsx]

## Sheet: Sheet1
Top 5 in network medium confidence (0.400).tsv ranked by MCC method
Rank	Name	Score
1	CCL2	7
1	CD69	7
3	EGR2	4
4	MS4A1	3
5	CCL20	2
